# Supplementary material for: (E)-Methyl 2-[(1,3-dioxoisoindolin-2-yl)meth­yl]-3-phenyl­acrylate
Source: Acta Crystallogr Sect E Struct Rep Online. 2012 Jun 27;68(Pt 7):o2219. doi: 10.1107/S1600536812028140 (PMC3394013; doi:10.1107/S1600536812028140)
Supplement: Supplementary file 1 [file e-68-o2219-sup1.cif]

##############################################################################
#                                                                            #
# This CIF contains the data in a paper accepted for publication in          #
# Acta Crystallographica Section E. It conforms to the requirements of       #
# Notes for Authors for Acta Crystallographica Section E, and has been       #
# peer reviewed under the auspices of the IUCr Commission on Journals.       #
#                                                                            #
# Full details of the Crystallographic Information File format               #
# are given in the paper "The Crystallographic Information File (CIF):       #
# a New Standard Archive File for Crystallography" by S. R. Hall, F. H.      #
# Allen and I. D. Brown [Acta Cryst. (1991), A47, 655-685].                  #
#                                                                            #
# The current version of the core CIF dictionary is obtainable from          #
# ftp://ftp.iucr.org/pub/cif_core.dic.                                       #
#                                                                            #
# Software is freely available for graphical display of the structure(s)     #
# in this CIF. For information consult the CIF software page                 #
# http://www.iucr.org/resources/cif/software.                                #
#                                                                            #
# This file may be used for bona fide research purposes within the           #
# scientific community so long as proper attribution is given to the journal # 
# article from which it was obtained.                                        #
#                                                                            #
##############################################################################
data_global
_audit_creation_method     SHELXL-97
_journal_date_recd_electronic     2012-06-14
_journal_date_accepted     2012-06-21
_journal_name_full     'Acta Crystallographica, Section E'
_journal_year     2012
_journal_volume     68
_journal_issue      7
_journal_page_first     o2219
_journal_page_last     o2219
_journal_paper_category     QO
_journal_paper_doi     10.1107/S1600536812028140
_journal_coeditor_code     GO2060
_publ_contact_author_name     'S.Murugavel'
_publ_contact_author_address
;
  Department of  Physics
  Thanthai Periyar Government Institute of Technology
  Vellore 632 002
  India
;
_publ_contact_author_email     'smurugavel27@gmail.com'
_publ_contact_author_fax     '0416 091 2266652'
_publ_contact_author_phone     '091 9790084145'
_publ_section_title
;
(<i>E</i>)-Methyl 2-[(1,3-dioxoisoindolin-2-yl)methyl]-3-phenylacrylate
;
loop_
    _publ_author_name
    _publ_author_footnote
    _publ_author_address
    'Lakshmanan, D.' ?
;
Department of Physics
C. Abdul Hakeem College of Engineering and Technology
Melvisharam
Vellore 632 509
India
;
    'Murugavel, S.' ?
;
Department of Physics
Thanthai Periyar Government Institute of Technology
Vellore 632 002
India
;
    'Kannan, D.' ?
;
Department of Organic Chemistry
University of Madras
Maraimalai Campus
Chennai 600 025
India
;
    'Bakthadoss, M.'
;
Additional correspondence author, e-mail: bhakthadoss@yahoo.com.
;
;
Department of Organic Chemistry
University of Madras
Maraimalai Campus
Chennai 600 025
India
;
data_I
_chemical_name_systematic
;
(<i>E</i>)-Methyl 2-[(1,3-dioxoisoindolin-2-yl)methyl]-3-phenylacrylate
;
_chemical_name_common     ?
_chemical_formula_moiety     'C19 H15 N O4'
_chemical_formula_sum     'C19 H15 N O4'
_chemical_formula_iupac     'C19 H15 N O4'
_chemical_formula_weight     321.32
_chemical_melting_point     ?
_symmetry_cell_setting     orthorhombic
_symmetry_space_group_name_H-M     'P 21 21 21'
_symmetry_space_group_name_Hall     'P 2ac 2ab'
loop_
    _symmetry_equiv_pos_as_xyz
    'x, y, z'
    '-x+1/2, -y, z+1/2'
    'x+1/2, -y+1/2, -z'
    '-x, y+1/2, -z+1/2'
_cell_length_a     8.682(5)
_cell_length_b     10.299(4)
_cell_length_c     17.903(5)
_cell_angle_alpha     90.00
_cell_angle_beta     90.00
_cell_angle_gamma     90.00
_cell_volume     1600.8(12)
_cell_formula_units_Z     4
_cell_measurement_reflns_used     4756
_cell_measurement_theta_min     2.3
_cell_measurement_theta_max     30.2
_cell_measurement_temperature     293(2)
_exptl_crystal_description     'block'
_exptl_crystal_colour     'colourless'
_exptl_crystal_size_max     0.24
_exptl_crystal_size_mid     0.22
_exptl_crystal_size_min     0.17
_exptl_crystal_density_diffrn     1.333
_exptl_crystal_density_meas     ?
_exptl_crystal_density_method     'not measured'
_exptl_crystal_F_000     672
_exptl_absorpt_coefficient_mu     0.094
_exptl_absorpt_correction_type     multi-scan
_exptl_absorpt_process_details     '(SADABS; Sheldrick, 1996)'
_exptl_absorpt_correction_T_min     0.978
_exptl_absorpt_correction_T_max     0.984
_exptl_special_details     ?
_diffrn_ambient_temperature     293(2)
_diffrn_radiation_type     MoK\a
_diffrn_radiation_wavelength     0.71073
_diffrn_radiation_source     'fine-focus sealed tube'
_diffrn_radiation_monochromator     graphite
_diffrn_measurement_device_type     'Bruker APEXII CCD'
_diffrn_measurement_method     '\w scans'
_diffrn_detector_area_resol_mean     10.0
_diffrn_reflns_number     18727
_diffrn_reflns_av_R_equivalents     0.0324
_diffrn_reflns_av_sigmaI/netI     0.0220
_diffrn_reflns_theta_min     2.28
_diffrn_reflns_theta_max     30.19
_diffrn_reflns_theta_full     30.19
_diffrn_measured_fraction_theta_max     0.996
_diffrn_measured_fraction_theta_full     0.996
_diffrn_reflns_limit_h_min     -7
_diffrn_reflns_limit_h_max     12
_diffrn_reflns_limit_k_min     -14
_diffrn_reflns_limit_k_max     14
_diffrn_reflns_limit_l_min     -25
_diffrn_reflns_limit_l_max     23
_diffrn_standards_number     .
_diffrn_standards_interval_count     .
_diffrn_standards_interval_time     .
_diffrn_standards_decay_%     .
_refine_special_details
;
 Refinement of F^2^ against ALL reflections.  The weighted R-factor wR and
 goodness of fit S are based on F^2^, conventional R-factors R are based
 on F, with F set to zero for negative F^2^. The threshold expression of
 F^2^ > 2sigma(F^2^) is used only for calculating R-factors(gt) etc. and is
 not relevant to the choice of reflections for refinement.  R-factors based
 on F^2^ are statistically about twice as large as those based on F, and R-
 factors based on ALL data will be even larger.
;
_reflns_number_total     2694
_reflns_number_gt     2062
_reflns_threshold_expression     I>2\s(I)
_refine_ls_structure_factor_coef     Fsqd
_refine_ls_matrix_type     full
_refine_ls_R_factor_all     0.0594
_refine_ls_R_factor_gt     0.0394
_refine_ls_wR_factor_gt     0.0940
_refine_ls_wR_factor_ref     0.1047
_refine_ls_goodness_of_fit_ref     1.016
_refine_ls_restrained_S_all     1.016
_refine_ls_number_reflns     2694
_refine_ls_number_parameters     218
_refine_ls_number_restraints     0
_refine_ls_hydrogen_treatment     constr
_refine_ls_weighting_scheme     calc
_refine_ls_weighting_details
         'calc w=1/[\s^2^(Fo^2^)+(0.0531P)^2^+0.1411P] where P=(Fo^2^+2Fc^2^)/3'
_atom_sites_solution_hydrogens     geom
_atom_sites_solution_primary     direct
_atom_sites_solution_secondary     difmap
_refine_ls_shift/su_max     0.000
_refine_ls_shift/su_mean     0.000
_refine_diff_density_max     0.142
_refine_diff_density_min     -0.165
_refine_ls_extinction_method     none
_refine_ls_extinction_coef     ?
loop_
    _atom_type_symbol
    _atom_type_description
    _atom_type_scat_dispersion_real
    _atom_type_scat_dispersion_imag
    _atom_type_scat_source
    'C' 'C' 0.0033 0.0016
                         'International Tables Vol C Tables 4.2.6.8 and 6.1.1.4'
    'H' 'H' 0.0000 0.0000
                         'International Tables Vol C Tables 4.2.6.8 and 6.1.1.4'
    'N' 'N' 0.0061 0.0033
                         'International Tables Vol C Tables 4.2.6.8 and 6.1.1.4'
    'O' 'O' 0.0106 0.0060
                         'International Tables Vol C Tables 4.2.6.8 and 6.1.1.4'
_computing_data_collection     'APEX2 (Bruker, 2004)'
_computing_cell_refinement     'APEX2 and SAINT (Bruker, 2004)'
_computing_data_reduction     'SAINT and XPREP (Bruker, 2004)'
_computing_structure_solution     'SHELXS97 (Sheldrick, 2008)'
_computing_structure_refinement     'SHELXL97 (Sheldrick, 2008)'
_computing_molecular_graphics     'ORTEP-3 (Farrugia, 1997)'
_computing_publication_material
                            'SHELXL97 (Sheldrick, 2008) and PLATON (Spek, 2009)'
loop_
    _atom_site_type_symbol
    _atom_site_label
    _atom_site_fract_x
    _atom_site_fract_y
    _atom_site_fract_z
    _atom_site_U_iso_or_equiv
    _atom_site_adp_type
    _atom_site_calc_flag
    _atom_site_refinement_flags
    _atom_site_occupancy
    _atom_site_symmetry_multiplicity
    _atom_site_disorder_assembly
    _atom_site_disorder_group
    C C1 0.4553(2) 0.43112(18) 0.59855(10) 0.0420(4) Uani d . 1 1 . .
    C C2 0.4172(2) 0.34803(18) 0.66357(10) 0.0409(4) Uani d . 1 1 . .
    C C3 0.4672(3) 0.3534(2) 0.73676(11) 0.0507(5) Uani d . 1 1 . .
    H H3 0.5364 0.4165 0.7527 0.061 Uiso calc R 1 1 . .
    C C4 0.4100(3) 0.2611(2) 0.78517(11) 0.0568(5) Uani d . 1 1 . .
    H H4 0.4416 0.2621 0.8348 0.068 Uiso calc R 1 1 . .
    C C5 0.3071(3) 0.1671(2) 0.76190(12) 0.0543(5) Uani d . 1 1 . .
    H H5 0.2702 0.1067 0.7961 0.065 Uiso calc R 1 1 . .
    C C6 0.2582(2) 0.1617(2) 0.68843(11) 0.0508(5) Uani d . 1 1 . .
    H H6 0.1895 0.0983 0.6723 0.061 Uiso calc R 1 1 . .
    C C7 0.3151(2) 0.25355(18) 0.64031(10) 0.0408(4) Uani d . 1 1 . .
    C C8 0.2867(2) 0.27202(19) 0.55914(10) 0.0432(4) Uani d . 1 1 . .
    C C9 0.3800(2) 0.4375(2) 0.46398(10) 0.0420(4) Uani d . 1 1 . .
    H H9A 0.4478 0.3857 0.4329 0.050 Uiso calc R 1 1 . .
    H H9B 0.4244 0.5236 0.4680 0.050 Uiso calc R 1 1 . .
    C C10 0.22571(19) 0.44775(17) 0.42645(10) 0.0395(4) Uani d . 1 1 . .
    C C11 0.1140(2) 0.5312(2) 0.46622(11) 0.0501(5) Uani d . 1 1 . .
    C C12 -0.1422(3) 0.6087(3) 0.47327(18) 0.0915(10) Uani d . 1 1 . .
    H H12A -0.1475 0.5854 0.5251 0.137 Uiso calc R 1 1 . .
    H H12B -0.2407 0.5942 0.4503 0.137 Uiso calc R 1 1 . .
    H H12C -0.1151 0.6988 0.4688 0.137 Uiso calc R 1 1 . .
    C C13 0.1936(2) 0.39586(17) 0.35978(10) 0.0417(4) Uani d . 1 1 . .
    H H13 0.0985 0.4174 0.3394 0.050 Uiso calc R 1 1 . .
    C C14 0.2911(2) 0.30857(18) 0.31481(10) 0.0424(4) Uani d . 1 1 . .
    C C15 0.3622(2) 0.19997(19) 0.34530(12) 0.0507(5) Uani d . 1 1 . .
    H H15 0.3510 0.1820 0.3959 0.061 Uiso calc R 1 1 . .
    C C16 0.4498(3) 0.1182(2) 0.30087(14) 0.0616(6) Uani d . 1 1 . .
    H H16 0.4970 0.0458 0.3218 0.074 Uiso calc R 1 1 . .
    C C17 0.4671(3) 0.1438(3) 0.22615(14) 0.0654(6) Uani d . 1 1 . .
    H H17 0.5275 0.0895 0.1967 0.078 Uiso calc R 1 1 . .
    C C18 0.3959(3) 0.2488(2) 0.19479(13) 0.0626(6) Uani d . 1 1 . .
    H H18 0.4072 0.2652 0.1440 0.075 Uiso calc R 1 1 . .
    C C19 0.3068(3) 0.3311(2) 0.23827(11) 0.0530(5) Uani d . 1 1 . .
    H H19 0.2573 0.4015 0.2164 0.064 Uiso calc R 1 1 . .
    N N1 0.37333(17) 0.37951(15) 0.53831(8) 0.0399(3) Uani d . 1 1 . .
    O O1 0.20532(18) 0.20880(16) 0.51830(8) 0.0641(4) Uani d . 1 1 . .
    O O2 0.53828(19) 0.52473(14) 0.59466(8) 0.0606(4) Uani d . 1 1 . .
    O O3 0.1451(2) 0.5935(2) 0.52064(11) 0.0886(7) Uani d . 1 1 . .
    O O4 -0.02687(17) 0.53002(17) 0.43641(9) 0.0658(5) Uani d . 1 1 . .
loop_
    _atom_site_aniso_label
    _atom_site_aniso_U_11
    _atom_site_aniso_U_22
    _atom_site_aniso_U_33
    _atom_site_aniso_U_12
    _atom_site_aniso_U_13
    _atom_site_aniso_U_23
    C1 0.0396(9) 0.0411(9) 0.0454(9) 0.0013(8) -0.0047(8) -0.0045(8)
    C2 0.0394(8) 0.0399(9) 0.0435(9) 0.0080(8) -0.0025(7) -0.0032(8)
    C3 0.0580(11) 0.0489(11) 0.0452(10) 0.0061(10) -0.0080(9) -0.0078(9)
    C4 0.0693(13) 0.0614(13) 0.0396(9) 0.0168(12) -0.0047(10) 0.0001(9)
    C5 0.0545(11) 0.0588(12) 0.0494(10) 0.0087(11) 0.0043(9) 0.0114(10)
    C6 0.0439(9) 0.0555(11) 0.0530(11) -0.0011(9) -0.0005(8) 0.0081(10)
    C7 0.0354(8) 0.0444(9) 0.0425(9) 0.0058(8) -0.0006(7) 0.0002(8)
    C8 0.0352(8) 0.0475(10) 0.0467(9) -0.0046(8) -0.0023(8) 0.0022(8)
    C9 0.0369(8) 0.0505(10) 0.0387(8) -0.0063(8) -0.0016(7) 0.0022(8)
    C10 0.0365(8) 0.0399(9) 0.0420(9) -0.0011(7) -0.0008(7) 0.0035(8)
    C11 0.0479(10) 0.0533(11) 0.0492(10) 0.0052(9) -0.0016(9) -0.0008(10)
    C12 0.0606(14) 0.113(2) 0.101(2) 0.0375(17) 0.0108(15) -0.0164(19)
    C13 0.0356(8) 0.0440(9) 0.0455(9) -0.0002(8) -0.0038(8) 0.0053(8)
    C14 0.0372(9) 0.0462(10) 0.0436(9) -0.0073(8) -0.0039(8) -0.0027(8)
    C15 0.0542(11) 0.0455(10) 0.0522(11) -0.0016(9) 0.0010(9) 0.0021(9)
    C16 0.0587(12) 0.0438(11) 0.0823(16) 0.0003(10) 0.0047(12) -0.0083(11)
    C17 0.0635(13) 0.0602(14) 0.0726(15) -0.0085(12) 0.0146(12) -0.0235(12)
    C18 0.0661(14) 0.0739(15) 0.0478(11) -0.0176(13) 0.0066(10) -0.0123(11)
    C19 0.0552(11) 0.0586(12) 0.0451(10) -0.0080(11) -0.0029(9) -0.0016(9)
    N1 0.0370(7) 0.0431(8) 0.0397(7) -0.0047(7) -0.0047(6) -0.0003(6)
    O1 0.0650(9) 0.0741(10) 0.0532(8) -0.0324(9) -0.0156(8) 0.0079(7)
    O2 0.0744(10) 0.0536(8) 0.0537(8) -0.0230(8) -0.0122(8) -0.0021(7)
    O3 0.0753(11) 0.1053(16) 0.0851(12) 0.0247(12) -0.0146(10) -0.0455(12)
    O4 0.0431(7) 0.0809(11) 0.0734(10) 0.0152(8) -0.0009(7) -0.0119(9)
_geom_special_details
;
 All esds (except the esd in the dihedral angle between two l.s. planes)
 are estimated using the full covariance matrix.  The cell esds are taken
 into account individually in the estimation of esds in distances, angles
 and torsion angles; correlations between esds in cell parameters are only
 used when they are defined by crystal symmetry.  An approximate (isotropic)
 treatment of cell esds is used for estimating esds involving l.s. planes.
;
loop_
    _geom_bond_atom_site_label_1
    _geom_bond_atom_site_label_2
    _geom_bond_site_symmetry_2
    _geom_bond_distance
    _geom_bond_publ_flag
    C1 O2 . 1.206(2) ?
    C1 N1 . 1.397(2) ?
    C1 C2 . 1.482(3) ?
    C2 C7 . 1.381(3) ?
    C2 C3 . 1.382(3) ?
    C3 C4 . 1.379(3) ?
    C3 H3 . 0.9300 ?
    C4 C5 . 1.381(3) ?
    C4 H4 . 0.9300 ?
    C5 C6 . 1.383(3) ?
    C5 H5 . 0.9300 ?
    C6 C7 . 1.372(3) ?
    C6 H6 . 0.9300 ?
    C7 C8 . 1.486(3) ?
    C8 O1 . 1.208(2) ?
    C8 N1 . 1.389(2) ?
    C9 N1 . 1.460(2) ?
    C9 C10 . 1.502(3) ?
    C9 H9A . 0.9700 ?
    C9 H9B . 0.9700 ?
    C10 C13 . 1.337(2) ?
    C10 C11 . 1.479(3) ?
    C11 O3 . 1.198(3) ?
    C11 O4 . 1.334(3) ?
    C12 O4 . 1.448(3) ?
    C12 H12A . 0.9600 ?
    C12 H12B . 0.9600 ?
    C12 H12C . 0.9600 ?
    C13 C14 . 1.474(3) ?
    C13 H13 . 0.9300 ?
    C14 C15 . 1.389(3) ?
    C14 C19 . 1.396(3) ?
    C15 C16 . 1.385(3) ?
    C15 H15 . 0.9300 ?
    C16 C17 . 1.372(3) ?
    C16 H16 . 0.9300 ?
    C17 C18 . 1.367(3) ?
    C17 H17 . 0.9300 ?
    C18 C19 . 1.386(3) ?
    C18 H18 . 0.9300 ?
    C19 H19 . 0.9300 ?
loop_
    _geom_angle_atom_site_label_1
    _geom_angle_atom_site_label_2
    _geom_angle_atom_site_label_3
    _geom_angle_site_symmetry_1
    _geom_angle_site_symmetry_3
    _geom_angle
    _geom_angle_publ_flag
    O2 C1 N1 . . 124.33(18) ?
    O2 C1 C2 . . 129.82(17) ?
    N1 C1 C2 . . 105.84(15) ?
    C7 C2 C3 . . 121.07(19) ?
    C7 C2 C1 . . 108.26(15) ?
    C3 C2 C1 . . 130.67(19) ?
    C4 C3 C2 . . 117.1(2) ?
    C4 C3 H3 . . 121.5 ?
    C2 C3 H3 . . 121.5 ?
    C3 C4 C5 . . 121.76(19) ?
    C3 C4 H4 . . 119.1 ?
    C5 C4 H4 . . 119.1 ?
    C4 C5 C6 . . 120.9(2) ?
    C4 C5 H5 . . 119.5 ?
    C6 C5 H5 . . 119.5 ?
    C7 C6 C5 . . 117.3(2) ?
    C7 C6 H6 . . 121.4 ?
    C5 C6 H6 . . 121.4 ?
    C6 C7 C2 . . 121.87(17) ?
    C6 C7 C8 . . 129.99(18) ?
    C2 C7 C8 . . 108.13(16) ?
    O1 C8 N1 . . 125.72(17) ?
    O1 C8 C7 . . 128.32(18) ?
    N1 C8 C7 . . 105.95(15) ?
    N1 C9 C10 . . 113.66(15) ?
    N1 C9 H9A . . 108.8 ?
    C10 C9 H9A . . 108.8 ?
    N1 C9 H9B . . 108.8 ?
    C10 C9 H9B . . 108.8 ?
    H9A C9 H9B . . 107.7 ?
    C13 C10 C11 . . 121.68(17) ?
    C13 C10 C9 . . 123.85(17) ?
    C11 C10 C9 . . 114.24(16) ?
    O3 C11 O4 . . 122.5(2) ?
    O3 C11 C10 . . 123.70(19) ?
    O4 C11 C10 . . 113.81(18) ?
    O4 C12 H12A . . 109.5 ?
    O4 C12 H12B . . 109.5 ?
    H12A C12 H12B . . 109.5 ?
    O4 C12 H12C . . 109.5 ?
    H12A C12 H12C . . 109.5 ?
    H12B C12 H12C . . 109.5 ?
    C10 C13 C14 . . 127.70(16) ?
    C10 C13 H13 . . 116.2 ?
    C14 C13 H13 . . 116.2 ?
    C15 C14 C19 . . 118.41(19) ?
    C15 C14 C13 . . 122.11(17) ?
    C19 C14 C13 . . 119.39(18) ?
    C16 C15 C14 . . 120.5(2) ?
    C16 C15 H15 . . 119.8 ?
    C14 C15 H15 . . 119.8 ?
    C17 C16 C15 . . 120.2(2) ?
    C17 C16 H16 . . 119.9 ?
    C15 C16 H16 . . 119.9 ?
    C18 C17 C16 . . 120.2(2) ?
    C18 C17 H17 . . 119.9 ?
    C16 C17 H17 . . 119.9 ?
    C17 C18 C19 . . 120.4(2) ?
    C17 C18 H18 . . 119.8 ?
    C19 C18 H18 . . 119.8 ?
    C18 C19 C14 . . 120.3(2) ?
    C18 C19 H19 . . 119.9 ?
    C14 C19 H19 . . 119.9 ?
    C8 N1 C1 . . 111.81(15) ?
    C8 N1 C9 . . 126.31(15) ?
    C1 N1 C9 . . 121.87(15) ?
    C11 O4 C12 . . 116.5(2) ?
loop_
    _geom_torsion_atom_site_label_1
    _geom_torsion_atom_site_label_2
    _geom_torsion_atom_site_label_3
    _geom_torsion_atom_site_label_4
    _geom_torsion_site_symmetry_1
    _geom_torsion_site_symmetry_2
    _geom_torsion_site_symmetry_3
    _geom_torsion_site_symmetry_4
    _geom_torsion
    _geom_torsion_publ_flag
    O2 C1 C2 C7 . . . . 179.2(2) ?
    N1 C1 C2 C7 . . . . -0.7(2) ?
    O2 C1 C2 C3 . . . . -1.0(3) ?
    N1 C1 C2 C3 . . . . 179.0(2) ?
    C7 C2 C3 C4 . . . . -0.4(3) ?
    C1 C2 C3 C4 . . . . 179.94(19) ?
    C2 C3 C4 C5 . . . . -0.1(3) ?
    C3 C4 C5 C6 . . . . 0.5(3) ?
    C4 C5 C6 C7 . . . . -0.5(3) ?
    C5 C6 C7 C2 . . . . 0.0(3) ?
    C5 C6 C7 C8 . . . . 179.04(19) ?
    C3 C2 C7 C6 . . . . 0.4(3) ?
    C1 C2 C7 C6 . . . . -179.85(17) ?
    C3 C2 C7 C8 . . . . -178.81(18) ?
    C1 C2 C7 C8 . . . . 0.95(19) ?
    C6 C7 C8 O1 . . . . 0.4(3) ?
    C2 C7 C8 O1 . . . . 179.5(2) ?
    C6 C7 C8 N1 . . . . -179.94(19) ?
    C2 C7 C8 N1 . . . . -0.83(19) ?
    N1 C9 C10 C13 . . . . -123.38(19) ?
    N1 C9 C10 C11 . . . . 62.0(2) ?
    C13 C10 C11 O3 . . . . -169.5(2) ?
    C9 C10 C11 O3 . . . . 5.3(3) ?
    C13 C10 C11 O4 . . . . 11.2(3) ?
    C9 C10 C11 O4 . . . . -174.02(17) ?
    C11 C10 C13 C14 . . . . -178.15(18) ?
    C9 C10 C13 C14 . . . . 7.6(3) ?
    C10 C13 C14 C15 . . . . 48.2(3) ?
    C10 C13 C14 C19 . . . . -135.2(2) ?
    C19 C14 C15 C16 . . . . 1.7(3) ?
    C13 C14 C15 C16 . . . . 178.30(18) ?
    C14 C15 C16 C17 . . . . 0.0(3) ?
    C15 C16 C17 C18 . . . . -1.1(3) ?
    C16 C17 C18 C19 . . . . 0.6(3) ?
    C17 C18 C19 C14 . . . . 1.1(3) ?
    C15 C14 C19 C18 . . . . -2.2(3) ?
    C13 C14 C19 C18 . . . . -178.92(18) ?
    O1 C8 N1 C1 . . . . -179.99(19) ?
    C7 C8 N1 C1 . . . . 0.4(2) ?
    O1 C8 N1 C9 . . . . 1.2(3) ?
    C7 C8 N1 C9 . . . . -178.40(17) ?
    O2 C1 N1 C8 . . . . -179.76(18) ?
    C2 C1 N1 C8 . . . . 0.2(2) ?
    O2 C1 N1 C9 . . . . -0.9(3) ?
    C2 C1 N1 C9 . . . . 179.02(16) ?
    C10 C9 N1 C8 . . . . 42.5(3) ?
    C10 C9 N1 C1 . . . . -136.12(18) ?
    O3 C11 O4 C12 . . . . 0.1(4) ?
    C10 C11 O4 C12 . . . . 179.4(2) ?
loop_
    _geom_hbond_atom_site_label_D
    _geom_hbond_atom_site_label_H
    _geom_hbond_atom_site_label_A
    _geom_hbond_site_symmetry_A
    _geom_hbond_distance_DH
    _geom_hbond_distance_HA
    _geom_hbond_distance_DA
    _geom_hbond_angle_DHA
    C15 H15 O1 . 0.93 2.54 3.385(3) 150
    C9 H9A O1 3_556 0.97 2.59 3.217(3) 122
    C13 H13 Cg 3_456 0.93 2.88 3.527(3) 128.0
_iucr_refine_instructions_details
;
TITL MURUGAVELSM21 in P2(1)2(1)2(1)
CELL  0.71073   8.6820  10.2990  17.9030   90.000   90.000   90.000
ZERR     4.00   0.0050   0.0040   0.0050    0.000    0.000    0.000
LATT  -1
SYMM  1/2 - X, - Y, 1/2 + Z
SYMM  1/2 + X, 1/2 - Y, - Z
SYMM  - X, 1/2 + Y, 1/2 - Z
SFAC  C    H    N    O
UNIT  76   60   4    16
MERG   3
FMAP   2
PLAN   25
L.S.   14
EQIV $1 1/2+X, 1/2-Y, 1-Z
HTAB C15 O1
HTAB C9 O1_$1
ACTA
BOND $H
CONF
WGHT    0.053100    0.141100
FVAR       9.95702
C1    1    0.455301    0.431118    0.598549    11.00000    0.03961    0.04110 =
         0.04541   -0.00446   -0.00474    0.00132
C2    1    0.417210    0.348031    0.663568    11.00000    0.03941    0.03986 =
         0.04354   -0.00317   -0.00247    0.00802
C3    1    0.467229    0.353404    0.736758    11.00000    0.05802    0.04895 =
         0.04522   -0.00780   -0.00802    0.00611
AFIX  43
H3    2    0.536431    0.416525    0.752685    11.00000   -1.20000
AFIX   0
C4    1    0.410044    0.261063    0.785169    11.00000    0.06927    0.06138 =
         0.03960    0.00009   -0.00467    0.01684
AFIX  43
H4    2    0.441624    0.262065    0.834803    11.00000   -1.20000
AFIX   0
C5    1    0.307118    0.167132    0.761900    11.00000    0.05451    0.05884 =
         0.04941    0.01137    0.00428    0.00874
AFIX  43
H5    2    0.270205    0.106705    0.796101    11.00000   -1.20000
AFIX   0
C6    1    0.258181    0.161691    0.688433    11.00000    0.04392    0.05552 =
         0.05301    0.00812   -0.00046   -0.00111
AFIX  43
H6    2    0.189474    0.098326    0.672323    11.00000   -1.20000
AFIX   0
C7    1    0.315111    0.253550    0.640312    11.00000    0.03537    0.04443 =
         0.04248    0.00021   -0.00061    0.00577
C8    1    0.286744    0.272016    0.559143    11.00000    0.03522    0.04754 =
         0.04672    0.00217   -0.00230   -0.00456
C9    1    0.379988    0.437472    0.463983    11.00000    0.03686    0.05050 =
         0.03872    0.00217   -0.00157   -0.00633
AFIX  23
H9A   2    0.447773    0.385708    0.432866    11.00000   -1.20000
H9B   2    0.424383    0.523622    0.467970    11.00000   -1.20000
AFIX   0
C10   1    0.225708    0.447746    0.426449    11.00000    0.03645    0.03993 =
         0.04197    0.00353   -0.00079   -0.00105
C11   1    0.113953    0.531166    0.466215    11.00000    0.04789    0.05335 =
         0.04916   -0.00084   -0.00164    0.00516
C12   1   -0.142246    0.608734    0.473273    11.00000    0.06064    0.11282 =
         0.10108   -0.01644    0.01075    0.03750
AFIX 137
H12A  2   -0.147452    0.585420    0.525129    11.00000   -1.50000
H12B  2   -0.240666    0.594207    0.450305    11.00000   -1.50000
H12C  2   -0.115125    0.698768    0.468826    11.00000   -1.50000
AFIX   0
C13   1    0.193590    0.395864    0.359781    11.00000    0.03557    0.04404 =
         0.04551    0.00530   -0.00384   -0.00024
AFIX  43
H13   2    0.098465    0.417401    0.339362    11.00000   -1.20000
AFIX   0
C14   1    0.291096    0.308573    0.314812    11.00000    0.03723    0.04624 =
         0.04363   -0.00269   -0.00388   -0.00732
C15   1    0.362215    0.199971    0.345302    11.00000    0.05422    0.04552 =
         0.05222    0.00211    0.00101   -0.00157
AFIX  43
H15   2    0.350961    0.182010    0.395917    11.00000   -1.20000
AFIX   0
C16   1    0.449762    0.118245    0.300875    11.00000    0.05875    0.04378 =
         0.08225   -0.00830    0.00471    0.00026
AFIX  43
H16   2    0.496957    0.045792    0.321790    11.00000   -1.20000
AFIX   0
C17   1    0.467106    0.143776    0.226153    11.00000    0.06349    0.06015 =
         0.07257   -0.02352    0.01455   -0.00852
AFIX  43
H17   2    0.527494    0.089461    0.196750    11.00000   -1.20000
AFIX   0
C18   1    0.395877    0.248829    0.194786    11.00000    0.06611    0.07389 =
         0.04777   -0.01228    0.00658   -0.01760
AFIX  43
H18   2    0.407242    0.265221    0.144001    11.00000   -1.20000
AFIX   0
C19   1    0.306785    0.331072    0.238272    11.00000    0.05522    0.05862 =
         0.04510   -0.00159   -0.00292   -0.00802
AFIX  43
H19   2    0.257263    0.401520    0.216379    11.00000   -1.20000
AFIX   0
N1    3    0.373334    0.379506    0.538306    11.00000    0.03698    0.04305 =
         0.03971   -0.00029   -0.00475   -0.00473
O1    4    0.205324    0.208795    0.518304    11.00000    0.06501    0.07412 =
         0.05319    0.00789   -0.01555   -0.03238
O2    4    0.538285    0.524727    0.594659    11.00000    0.07442    0.05357 =
         0.05371   -0.00211   -0.01220   -0.02305
O3    4    0.145105    0.593479    0.520641    11.00000    0.07529    0.10530 =
         0.08508   -0.04546   -0.01464    0.02468
O4    4   -0.026868    0.530020    0.436411    11.00000    0.04312    0.08093 =
         0.07340   -0.01191   -0.00088    0.01517
HKLF    4
REM  MURUGAVELSM21 in P2(1)2(1)2(1)
REM R1 =  0.0394 for   2026 Fo > 4sig(Fo)  and  0.0594 for all   2694 data
REM    218 parameters refined using      0 restraints
END
WGHT      0.0531      0.1410
REM Highest difference peak  0.142,  deepest hole -0.165,  1-sigma level  0.034
Q1    1   0.3375  0.3199  0.6631  11.00000  0.05    0.14
Q2    1   0.1592  0.6178  0.4863  11.00000  0.05    0.14
Q3    1   0.3552  0.2793  0.3363  11.00000  0.05    0.13
Q4    1   0.3688  0.1430  0.3128  11.00000  0.05    0.13
Q5    1   0.2592  0.3464  0.8426  11.00000  0.05    0.13
Q6    1   0.2729  0.2835  0.6090  11.00000  0.05    0.13
Q7    1   0.2730  0.3672  0.3416  11.00000  0.05    0.12
Q8    1   0.3126  0.2765  0.2120  11.00000  0.05    0.12
Q9    1   0.4150  0.4076  0.6410  11.00000  0.05    0.12
Q10   1   0.5510  0.6080  0.5987  11.00000  0.05    0.12
Q11   1   0.1872  0.5987  0.5343  11.00000  0.05    0.12
Q12   1   0.0975  0.6577  0.5519  11.00000  0.05    0.12
Q13   1   0.2826  0.2995  0.2725  11.00000  0.05    0.11
Q14   1  -0.1425  0.6992  0.4398  11.00000  0.05    0.11
Q15   1  -0.2059  0.6409  0.4228  11.00000  0.05    0.11
Q16   1   0.5375  0.5591  0.5517  11.00000  0.05    0.11
Q17   1   0.2414  0.4255  0.3932  11.00000  0.05    0.11
Q18   1   0.2082  0.3998  0.4082  11.00000  0.05    0.11
Q19   1   0.2952  0.4316  0.4422  11.00000  0.05    0.11
Q20   1  -0.0299  0.6673  0.5648  11.00000  0.05    0.11
Q21   1   0.3922  0.3297  0.7611  11.00000  0.05    0.10
Q22   1   0.1323  0.5185  0.5122  11.00000  0.05    0.10
Q23   1   0.1654  0.4823  0.4397  11.00000  0.05    0.10
Q24   1   0.2807  0.2176  0.3205  11.00000  0.05    0.10
Q25   1   0.3316 -0.0003  0.3346  11.00000  0.05    0.10
;
