# Supplementary material for: (E)-Methyl 2-[(1,3-dioxoisoindolin-2-yl)meth­yl]-3-phenyl­acrylate
Source: Acta Crystallogr Sect E Struct Rep Online. 2012 Jun 27;68(Pt 7):o2219. doi: 10.1107/S1600536812028140 (PMC3394013; doi:10.1107/S1600536812028140)
Supplement: Supplementary file 2 [file e-68-o2219-Isup2.hkl]

# 
# h,k,l, Fc-squared, Fo-squared, sigma(Fo-squared) and status flag 
# 
data_I
_shelx_title ' MURUGAVELSM21 in P2(1)2(1)2(1)' 
_shelx_refln_list_code          4 
_shelx_F_calc_maximum      142.08 
_exptl_crystal_F_000       672.00 
_reflns_d_resolution_high  0.7066 
 
loop_ 
 _symmetry_equiv_pos_as_xyz 
 'x, y, z' 
 '-x+1/2, -y, z+1/2' 
 'x+1/2, -y+1/2, -z' 
 '-x, y+1/2, -z+1/2' 
 
_cell_length_a     8.6820 
_cell_length_b    10.2990 
_cell_length_c    17.9030 
_cell_angle_alpha  90.000 
_cell_angle_beta   90.000 
_cell_angle_gamma  90.000 
 
_shelx_F_squared_multiplier     1.000 
 
loop_ 
 _refln_index_h 
 _refln_index_k 
 _refln_index_l 
 _refln_F_squared_calc 
 _refln_F_squared_meas 
 _refln_F_squared_sigma 
 _refln_observed_status 
   2   0   0      301.27      318.90     10.19 o 
   4   0   0        0.60        1.98      0.45 o 
   6   0   0        8.37        6.87      1.01 o 
   8   0   0       11.03       12.18      1.15 o 
  10   0   0       25.21       24.79      5.07 o 
   1   1   0     3593.94     3641.10     37.71 o 
   2   1   0    20187.93    19265.84    176.68 o 
   3   1   0      146.35      148.50      1.71 o 
   4   1   0      164.89      166.32      2.24 o 
   5   1   0      660.37      664.46      7.78 o 
   6   1   0       71.98       87.11      1.69 o 
   7   1   0      297.89      287.62      4.29 o 
   8   1   0       13.20       12.76      1.33 o 
   9   1   0       37.49       34.28      3.17 o 
  10   1   0       11.17       14.14      2.01 o 
  11   1   0       15.34       20.99      5.36 o 
  12   1   0        1.80        4.58      4.65 o 
   0   2   0     1385.75     1362.44     20.62 o 
   1   2   0     4151.53     4197.57     41.62 o 
   2   2   0     7587.25     7502.75     77.62 o 
   3   2   0     1416.38     1503.98     14.52 o 
   4   2   0      104.36      127.04      2.01 o 
   5   2   0      330.74      342.57      4.67 o 
   6   2   0        9.88       10.51      0.86 o 
   7   2   0       72.54       67.19      2.48 o 
   8   2   0      143.34      137.14      3.15 o 
   9   2   0       18.80       21.11      5.69 o 
  10   2   0       75.61       82.38      4.25 o 
  11   2   0        5.06        9.52      2.13 o 
  12   2   0        2.46       -3.91      3.91 o 
   1   3   0      315.48      288.20      3.53 o 
   2   3   0        2.41        2.52      0.70 o 
   3   3   0      470.82      480.50      5.84 o 
   4   3   0     1052.29     1149.73     12.86 o 
   5   3   0       87.56      100.78      2.09 o 
   6   3   0      115.82      111.34      2.27 o 
   7   3   0      217.04      221.23      3.69 o 
   8   3   0      130.82      135.64      3.30 o 
   9   3   0       31.95       29.50      3.21 o 
  10   3   0       14.57       20.86      4.87 o 
  11   3   0        6.75        3.58      3.31 o 
   0   4   0      294.20      282.40      5.14 o 
   1   4   0      345.81      301.37      4.44 o 
   2   4   0       10.16        4.88      0.57 o 
   3   4   0        0.82       -0.48      0.48 o 
   4   4   0        2.55        3.15      0.59 o 
   5   4   0      624.00      617.27      7.02 o 
   6   4   0        8.52        5.81      1.72 o 
   7   4   0      638.50      645.53     11.72 o 
   8   4   0        9.12       10.25      1.58 o 
   9   4   0       18.44       10.93      1.69 o 
  10   4   0       30.63       28.40      2.12 o 
  11   4   0        7.25        4.19      6.17 o 
   1   5   0      738.48      763.06     15.31 o 
   2   5   0       36.77       28.83      1.21 o 
   3   5   0      124.63      124.51      2.31 o 
   4   5   0       21.21       17.07      1.02 o 
   5   5   0        8.47        4.51      0.70 o 
   6   5   0      376.90      363.33      5.56 o 
   7   5   0       15.51       19.59      4.35 o 
   8   5   0        3.17        4.25      1.61 o 
   9   5   0       29.35       27.19      2.72 o 
  10   5   0        0.48       -0.02      1.24 o 
  11   5   0        1.08        1.91      1.55 o 
   0   6   0       62.50       50.22      2.42 o 
   1   6   0       54.64       50.62      1.82 o 
   2   6   0       41.06       41.87      1.69 o 
   3   6   0        0.00       -0.65      0.65 o 
   4   6   0      372.44      382.58      5.33 o 
   5   6   0      213.35      201.79      3.91 o 
   6   6   0       39.89       35.24      1.83 o 
   7   6   0      118.63      129.44      5.41 o 
   8   6   0        0.00       -1.46      1.46 o 
   9   6   0        2.18        0.99      1.67 o 
  10   6   0        2.91       -0.16      1.69 o 
  11   6   0        2.31        2.62      1.87 o 
   1   7   0      129.30      140.97      3.30 o 
   2   7   0        3.20        1.95      0.80 o 
   3   7   0        0.42       -0.52      0.75 o 
   4   7   0       72.48       69.01      2.33 o 
   5   7   0      167.14      159.92      3.88 o 
   6   7   0        0.57       -1.00      1.00 o 
   7   7   0        4.23        2.60      1.45 o 
   8   7   0        0.14       -1.47      1.66 o 
   9   7   0       10.93       12.90      1.95 o 
  10   7   0        1.93        0.68      1.95 o 
   0   8   0       31.77       26.36      4.44 o 
   1   8   0        0.27        0.28      0.95 o 
   2   8   0      213.92      211.65      4.07 o 
   3   8   0       41.55       37.11      1.77 o 
   4   8   0       60.58       61.10      2.45 o 
   5   8   0       93.21       99.16      3.17 o 
   6   8   0        0.25       -0.43      1.02 o 
   7   8   0        6.73        4.56      1.13 o 
   8   8   0       15.82       20.27      2.52 o 
   9   8   0        0.03       -1.11      1.86 o 
  10   8   0        0.20       -0.18      2.07 o 
   1   9   0        0.24       -1.34      1.34 o 
   2   9   0      115.64      108.82      3.31 o 
   3   9   0       94.19       95.32      3.58 o 
   4   9   0       30.53       29.22      3.06 o 
   5   9   0       25.05       28.45      2.30 o 
   6   9   0       16.68       16.75      1.85 o 
   7   9   0        0.19        1.35      1.48 o 
   8   9   0        6.28        9.75      1.76 o 
   9   9   0        0.87        1.59      2.24 o 
   0  10   0      126.29      117.83      5.80 o 
   1  10   0        5.25        3.54      1.67 o 
   2  10   0       42.40       38.02      2.95 o 
   3  10   0       72.13       69.50      4.35 o 
   4  10   0       15.63       15.87      2.29 o 
   5  10   0        0.33       -0.81      1.32 o 
   6  10   0       20.16       22.16      2.18 o 
   7  10   0        2.96        0.15      2.80 o 
   8  10   0        2.58        4.88      3.01 o 
   1  11   0       25.29       25.90      3.12 o 
   2  11   0       26.49       29.53      2.97 o 
   3  11   0        2.95        3.42      2.47 o 
   4  11   0        2.04        1.91      2.03 o 
   5  11   0        0.70        0.70      1.78 o 
   6  11   0       28.28       34.01      3.83 o 
   7  11   0       14.64       18.98      4.41 o 
   8  11   0        4.53        7.89      3.42 o 
   0  12   0        1.21       -2.21      3.73 o 
   1  12   0       57.18       61.91      4.05 o 
   2  12   0        6.10        5.99      4.27 o 
   3  12   0        0.86       -2.22      4.32 o 
   4  12   0        0.12       -1.35      2.31 o 
   5  12   0        0.75        3.16      1.96 o 
   6  12   0        2.42       -0.88      2.93 o 
   1  13   0        0.10        2.33      2.88 o 
   2  13   0        0.41       -3.92      3.92 o 
   3  13   0       28.22       27.76      4.31 o 
   4  13   0       12.04       11.93      2.64 o 
   5  13   0        9.18        7.89      4.61 o 
   0  14   0        3.80        7.71      5.03 o 
   1  14   0        1.83        6.52      4.71 o 
   2  14   0       12.47        9.19      5.09 o 
   3  14   0        0.03        3.54      3.58 o 
   1   0   1     1431.37     1276.62     44.14 o 
   2   0   1     1020.43      972.57     10.26 o 
   3   0   1       65.91       62.87      1.65 o 
   4   0   1      403.63      401.92      6.25 o 
   5   0   1      108.77      109.74      2.05 o 
   6   0   1       30.24       28.37      1.44 o 
   7   0   1       98.97      108.63      2.78 o 
   8   0   1       64.32       62.34      2.21 o 
   9   0   1        0.85        0.54      1.27 o 
  10   0   1       25.15       31.33      2.20 o 
  11   0   1        4.98        4.03      4.16 o 
   0   1   1     7806.59     5757.04    243.09 o 
   1   1   1       10.42        9.35      0.43 o 
   2   1   1     3613.69     3782.17     25.32 o 
   3   1   1      724.50      734.20      5.69 o 
   4   1   1      522.30      547.03      5.35 o 
   5   1   1      237.69      258.81      2.45 o 
   6   1   1       15.57       15.61      0.58 o 
   7   1   1       34.17       35.25      1.18 o 
   8   1   1       30.85       31.11      1.03 o 
   9   1   1        7.50        7.02      1.05 o 
  10   1   1       17.86       17.54      2.68 o 
  11   1   1        8.78        6.54      2.24 o 
  12   1   1       13.58       15.88      3.94 o 
   0   2   1      178.72      159.30      1.93 o 
   1   2   1     1874.98     1821.01     13.69 o 
   2   2   1    13202.30    12727.81     86.70 o 
   3   2   1      555.18      560.86      4.71 o 
   4   2   1      409.02      436.48      4.57 o 
   5   2   1       57.68       60.22      0.87 o 
   6   2   1        5.27        5.93      0.55 o 
   7   2   1        7.19        7.35      0.55 o 
   8   2   1       65.65       67.61      1.74 o 
   9   2   1        5.99        6.53      2.40 o 
  10   2   1       43.62       41.08      2.69 o 
  11   2   1       31.28       33.74      2.49 o 
  12   2   1        1.98        5.35      1.92 o 
   0   3   1      907.72      954.90     11.04 o 
   1   3   1      505.14      489.51      3.76 o 
   2   3   1     1029.17      997.80     10.14 o 
   3   3   1      151.31      147.71      1.47 o 
   4   3   1     2220.54     2378.30     19.11 o 
   5   3   1       69.11       67.26      2.79 o 
   6   3   1      319.39      317.22      3.71 o 
   7   3   1       91.89       94.10      3.42 o 
   8   3   1      113.60      112.89      2.11 o 
   9   3   1       76.43       78.70      3.52 o 
  10   3   1        2.95        0.52      1.11 o 
  11   3   1        0.89        1.55      2.08 o 
   0   4   1        6.01        5.63      0.60 o 
   1   4   1     1110.15     1097.69      9.52 o 
   2   4   1     1093.98     1178.83      9.74 o 
   3   4   1      257.18      272.31      2.86 o 
   4   4   1      660.50      661.25      6.05 o 
   5   4   1      189.03      179.26      1.96 o 
   6   4   1      178.40      180.67      2.61 o 
   7   4   1       36.09       32.53      1.51 o 
   8   4   1       19.44       20.29      1.39 o 
   9   4   1       48.81       49.00      1.66 o 
  10   4   1        7.77        7.43      2.62 o 
  11   4   1        2.83        4.47      1.94 o 
   0   5   1      125.45      118.41      2.92 o 
   1   5   1        8.21        7.27      0.64 o 
   2   5   1     1073.68     1152.03     10.66 o 
   3   5   1      326.91      309.14      2.98 o 
   4   5   1       33.04       34.79      0.82 o 
   5   5   1      369.42      385.53      5.33 o 
   6   5   1      332.34      337.36      4.40 o 
   7   5   1      211.66      206.75      4.03 o 
   8   5   1       35.58       36.17      2.10 o 
   9   5   1        7.36        5.72      1.22 o 
  10   5   1        0.73       -0.48      1.08 o 
  11   5   1        3.16        3.20      1.69 o 
   0   6   1      183.92      207.64      4.54 o 
   1   6   1       53.96       47.95      1.38 o 
   2   6   1      134.74      118.74      3.64 o 
   3   6   1      175.16      187.59      2.45 o 
   4   6   1       56.13       55.88      2.11 o 
   5   6   1      411.77      386.52      6.61 o 
   6   6   1        8.72        5.09      1.25 o 
   7   6   1       62.56       59.98      2.65 o 
   8   6   1        5.06        1.54      1.27 o 
   9   6   1        5.62        3.38      1.54 o 
  10   6   1        1.22       -0.82      1.22 o 
  11   6   1        0.08        1.51      1.28 o 
   0   7   1      134.37      135.85      3.22 o 
   1   7   1        7.78        6.37      0.86 o 
   2   7   1      205.35      203.08      3.06 o 
   3   7   1       43.58       43.10      2.78 o 
   4   7   1       93.35       82.31      2.51 o 
   5   7   1       97.21       89.27      2.16 o 
   6   7   1       41.27       33.19      4.42 o 
   7   7   1       18.43       17.95      0.92 o 
   8   7   1       19.01       20.05      2.08 o 
   9   7   1        2.77        3.35      1.42 o 
  10   7   1        8.04        8.08      1.40 o 
   0   8   1       18.05       18.62      1.60 o 
   1   8   1        5.44        4.80      0.86 o 
   2   8   1      104.82      104.14      2.24 o 
   3   8   1      204.76      198.79      3.08 o 
   4   8   1       45.59       40.01      1.66 o 
   5   8   1       28.34       30.16      2.78 o 
   6   8   1        3.69        5.50      0.87 o 
   7   8   1       16.42       19.08      1.07 o 
   8   8   1        7.52       10.68      3.59 o 
   9   8   1        3.46        2.94      1.35 o 
  10   8   1        5.27        5.80      1.66 o 
   0   9   1      127.42      135.86      4.10 o 
   1   9   1      151.64      158.96      3.17 o 
   2   9   1       96.82       96.00      2.36 o 
   3   9   1       17.33       11.76      2.24 o 
   4   9   1       90.54       86.68      3.01 o 
   5   9   1       27.15       22.44      1.74 o 
   6   9   1       14.87       14.46      1.43 o 
   7   9   1        8.67        8.12      1.11 o 
   8   9   1        4.52        4.69      1.35 o 
   9   9   1       16.21       22.61      1.94 o 
   0  10   1      146.66      147.18      5.63 o 
   1  10   1       59.68       54.52      5.21 o 
   2  10   1       22.26       20.76      1.62 o 
   3  10   1        8.06        8.57      1.43 o 
   4  10   1        3.46        4.86      1.29 o 
   5  10   1        4.82        4.95      1.18 o 
   6  10   1        9.34       13.57      1.51 o 
   7  10   1        6.83        9.94      1.99 o 
   8  10   1        0.65        0.74      1.91 o 
   0  11   1       28.30       33.78      3.17 o 
   1  11   1       64.45       65.49      2.72 o 
   2  11   1       52.61       52.32      2.71 o 
   3  11   1       12.06       11.19      1.55 o 
   4  11   1        3.42        2.47      1.43 o 
   5  11   1        6.24        6.29      1.34 o 
   6  11   1       25.85       21.17      2.04 o 
   7  11   1        8.62        5.66      2.24 o 
   8  11   1        1.24        2.67      7.27 o 
   0  12   1       63.51       63.03      5.26 o 
   1  12   1       22.42       26.33      2.18 o 
   2  12   1        7.47        7.25      2.57 o 
   3  12   1        3.40        2.97      1.88 o 
   4  12   1        9.10       10.84      3.22 o 
   5  12   1        1.55        0.36      1.39 o 
   6  12   1       13.28       13.55      2.61 o 
   0  13   1       43.50       50.40      4.95 o 
   1  13   1       13.11       16.95      4.11 o 
   2  13   1        2.31        0.40      2.09 o 
   3  13   1        0.69       -2.02      2.02 o 
   4  13   1        7.09        8.87      2.58 o 
   5  13   1        0.22        1.54      2.44 o 
   0  14   1        0.40        6.08      3.29 o 
   1  14   1        1.64        2.12      3.14 o 
   2  14   1        3.00        2.12      3.21 o 
   3  14   1        5.43        5.52      2.45 o 
   0   0   2       49.98       45.81      2.06 o 
   1   0   2       58.08       63.17      0.61 o 
   2   0   2      491.35      463.08      4.46 o 
   3   0   2       17.24       23.82      0.63 o 
   4   0   2     1418.06     1411.87     17.08 o 
   5   0   2       26.96       27.83      1.25 o 
   6   0   2       78.58       85.18      2.10 o 
   7   0   2        9.48        8.66      1.13 o 
   8   0   2      295.92      286.30      5.79 o 
   9   0   2        2.86        2.72      1.40 o 
  10   0   2        5.47        5.64      1.70 o 
  11   0   2        2.92        3.80      4.26 o 
   0   1   2       30.62       21.73      0.37 o 
   1   1   2     1971.55     1955.69     12.72 o 
   2   1   2     6605.24     6751.16     43.52 o 
   3   1   2      500.34      511.46      4.01 o 
   4   1   2      122.11      145.73      1.74 o 
   5   1   2      222.50      237.56      2.36 o 
   6   1   2      709.70      736.98      9.77 o 
   7   1   2      302.03      300.43      4.10 o 
   8   1   2       34.05       38.18      1.37 o 
   9   1   2       18.23       18.13      1.82 o 
  10   1   2       25.14       26.14      4.05 o 
  11   1   2        7.23        9.74      1.83 o 
  12   1   2        2.76        3.50      2.03 o 
   0   2   2    16360.98    15330.35    140.78 o 
   1   2   2     6825.27     6760.41     70.01 o 
   2   2   2     4654.09     4640.64     35.09 o 
   3   2   2     1494.22     1527.55     15.67 o 
   4   2   2      408.68      370.49      4.05 o 
   5   2   2       69.79       67.63      1.02 o 
   6   2   2      109.77      113.74      1.92 o 
   7   2   2      160.74      159.92      2.54 o 
   8   2   2       40.42       41.46      1.55 o 
   9   2   2       43.75       48.47      2.72 o 
  10   2   2        0.09        0.86      1.03 o 
  11   2   2       21.99       24.54      2.89 o 
  12   2   2        1.50        3.15      5.02 o 
   0   3   2      240.70      249.82      2.98 o 
   1   3   2      248.10      258.06      2.20 o 
   2   3   2     3523.22     3592.66     26.24 o 
   3   3   2      169.78      169.38      1.78 o 
   4   3   2      491.24      493.35      4.18 o 
   5   3   2       38.37       45.61      0.95 o 
   6   3   2      362.90      353.96      5.29 o 
   7   3   2       59.04       53.77      1.98 o 
   8   3   2       27.41       27.76      1.14 o 
   9   3   2       46.95       54.91      2.60 o 
  10   3   2        0.42        0.38      1.12 o 
  11   3   2       11.60       11.36      1.81 o 
   0   4   2     1489.79     1453.48     21.87 o 
   1   4   2     1073.85     1090.53      9.06 o 
   2   4   2       91.49       92.51      1.43 o 
   3   4   2      380.02      414.25      3.76 o 
   4   4   2     1963.69     2010.91     15.55 o 
   5   4   2      195.43      179.90      1.91 o 
   6   4   2      481.06      462.59      5.21 o 
   7   4   2      196.94      189.27      2.82 o 
   8   4   2       90.88       88.30      2.71 o 
   9   4   2       41.17       40.25      2.02 o 
  10   4   2       10.34        7.60      1.41 o 
  11   4   2       10.16        9.82      2.17 o 
   0   5   2       25.11       27.54      1.36 o 
   1   5   2      793.26      880.99      8.70 o 
   2   5   2      331.58      344.40      4.24 o 
   3   5   2      401.57      411.79      4.85 o 
   4   5   2       55.29       55.57      1.03 o 
   5   5   2      105.38      106.90      1.68 o 
   6   5   2      116.29      117.07      3.64 o 
   7   5   2       73.89       73.29      3.85 o 
   8   5   2        1.14        0.11      1.06 o 
   9   5   2        1.39        1.16      1.08 o 
  10   5   2       14.99       14.07      1.38 o 
  11   5   2        7.99        7.34      2.03 o 
   0   6   2     1018.39     1053.04     17.08 o 
   1   6   2       36.22       37.89      1.15 o 
   2   6   2      374.80      394.66      4.78 o 
   3   6   2        6.93        8.76      1.00 o 
   4   6   2       15.87       14.40      0.70 o 
   5   6   2       34.07       28.12      3.04 o 
   6   6   2      105.92      104.26      2.68 o 
   7   6   2       46.93       46.01      1.55 o 
   8   6   2       20.28       13.50      1.84 o 
   9   6   2        5.32        3.57      1.29 o 
  10   6   2       13.05       15.83      1.58 o 
  11   6   2        2.97        2.57      1.30 o 
   0   7   2       16.38       13.79      1.35 o 
   1   7   2      305.24      321.26      4.06 o 
   2   7   2       14.89       18.37      1.00 o 
   3   7   2      163.06      158.74      2.26 o 
   4   7   2      289.99      301.15      3.49 o 
   5   7   2       91.25       91.99      3.38 o 
   6   7   2      132.56      122.75      2.37 o 
   7   7   2        8.00        7.40      0.78 o 
   8   7   2       10.67        9.01      3.15 o 
   9   7   2        7.15        5.98      1.48 o 
  10   7   2       16.25       16.26      1.74 o 
   0   8   2       43.82       44.45      1.99 o 
   1   8   2      197.49      195.07      3.35 o 
   2   8   2      123.05      126.54      2.50 o 
   3   8   2       80.28       80.89      1.81 o 
   4   8   2      158.13      158.76      2.80 o 
   5   8   2       89.23       88.06      2.31 o 
   6   8   2       27.58       30.84      2.67 o 
   7   8   2       18.83       16.92      1.52 o 
   8   8   2        1.65        0.22      1.97 o 
   9   8   2        0.73       -0.59      1.41 o 
  10   8   2        0.29        1.40      1.55 o 
   0   9   2       25.59       26.64      1.82 o 
   1   9   2       15.73       12.84      1.21 o 
   2   9   2       40.35       37.05      1.65 o 
   3   9   2      163.61      166.81      3.52 o 
   4   9   2      111.98      105.84      3.28 o 
   5   9   2        0.10       -1.14      1.14 o 
   6   9   2       10.40       11.02      2.00 o 
   7   9   2        5.39        5.08      2.28 o 
   8   9   2       30.89       34.86      2.66 o 
   9   9   2        3.82        3.47      1.55 o 
   0  10   2       52.71       59.29      2.70 o 
   1  10   2       97.90       96.62      2.53 o 
   2  10   2       18.45       15.45      1.41 o 
   3  10   2       27.76       26.89      1.67 o 
   4  10   2        3.41        1.93      1.41 o 
   5  10   2        5.76        5.72      1.98 o 
   6  10   2        9.36        9.11      1.33 o 
   7  10   2       15.95       17.79      2.18 o 
   8  10   2        1.69        1.50      1.35 o 
   0  11   2        5.15        2.67      1.86 o 
   1  11   2      136.15      139.71      4.39 o 
   2  11   2       19.62       20.50      1.70 o 
   3  11   2        9.74        9.76      2.96 o 
   4  11   2        2.05        0.46      1.34 o 
   5  11   2        3.58        2.73      2.56 o 
   6  11   2        0.95       -0.71      1.64 o 
   7  11   2       10.44       10.55      2.12 o 
   8  11   2        4.49       13.22      5.28 o 
   0  12   2       69.17       78.96      9.39 o 
   1  12   2       32.94       34.51      2.41 o 
   2  12   2       20.95       22.75      2.84 o 
   3  12   2        0.50       -0.68      1.46 o 
   4  12   2        0.91        0.84      1.43 o 
   5  12   2        5.10        5.62      1.58 o 
   6  12   2        3.30        3.29      2.96 o 
   0  13   2        8.42        4.97      3.66 o 
   1  13   2        1.44        4.76      2.43 o 
   2  13   2        5.60        6.71      2.24 o 
   3  13   2       39.40       54.89      3.65 o 
   4  13   2        2.41       -0.42      1.71 o 
   5  13   2        2.14        2.27      2.80 o 
   0  14   2        0.22       -0.56      2.92 o 
   1  14   2        8.41       12.83      3.84 o 
   2  14   2        6.95        1.07      3.22 o 
   3  14   2        1.65        1.01      2.95 o 
   1   0   3     7456.30     7343.30     61.01 o 
   2   0   3       20.87       29.08      0.46 o 
   3   0   3      230.05      210.46      2.48 o 
   4   0   3      351.53      351.86      4.06 o 
   5   0   3      722.88      807.75     10.18 o 
   6   0   3      189.37      198.37      3.54 o 
   7   0   3       65.92       75.50      2.50 o 
   8   0   3        7.42        5.37      1.25 o 
   9   0   3        3.59        2.61      2.10 o 
  10   0   3        9.29        5.07      2.03 o 
  11   0   3       22.75       24.59      2.82 o 
  12   0   3        5.78        8.32      2.53 o 
   0   1   3     1921.68     1868.51     15.61 o 
   1   1   3      841.10      845.56      5.23 o 
   2   1   3      225.23      214.68      2.46 o 
   3   1   3       78.75       73.83      0.81 o 
   4   1   3     1758.51     1825.63     14.17 o 
   5   1   3       13.14       13.10      0.53 o 
   6   1   3       56.44       51.47      1.16 o 
   7   1   3       42.76       45.29      1.27 o 
   8   1   3      224.68      227.13      3.67 o 
   9   1   3       15.99       17.56      2.18 o 
  10   1   3        8.92       10.07      1.56 o 
  11   1   3        7.39        9.62      2.42 o 
  12   1   3        5.80        8.35      4.97 o 
   0   2   3       38.63       33.07      0.72 o 
   1   2   3     3140.63     3171.75     20.07 o 
   2   2   3     2000.20     2062.21     14.53 o 
   3   2   3     1214.83     1291.27      9.60 o 
   4   2   3      916.45      975.90      7.31 o 
   5   2   3       65.20       67.53      1.21 o 
   6   2   3      188.04      188.45      3.63 o 
   7   2   3      102.04      106.95      1.96 o 
   8   2   3        9.32        8.01      0.97 o 
   9   2   3      135.81      142.75      3.32 o 
  10   2   3        1.00        0.47      1.10 o 
  11   2   3        9.37        9.70      2.18 o 
  12   2   3        1.37        0.73      3.10 o 
   0   3   3     4063.11     4110.22     37.82 o 
   1   3   3     1573.62     1594.90     11.48 o 
   2   3   3      651.39      646.58      6.92 o 
   3   3   3     1346.68     1451.68     10.54 o 
   4   3   3      507.87      515.09      4.33 o 
   5   3   3       77.70       75.11      1.04 o 
   6   3   3       94.50      103.29      1.68 o 
   7   3   3        5.64        4.35      1.05 o 
   8   3   3       30.19       31.32      2.20 o 
   9   3   3       22.64       25.72      1.84 o 
  10   3   3        0.31       -1.13      1.13 o 
  11   3   3       19.11       19.71      1.60 o 
   0   4   3      874.34      960.30     11.10 o 
   1   4   3      170.27      160.49      2.11 o 
   2   4   3     2022.21     2171.53     18.74 o 
   3   4   3      175.69      195.48      2.01 o 
   4   4   3     1082.32     1100.27      8.11 o 
   5   4   3      202.99      210.76      2.48 o 
   6   4   3       14.70       14.18      1.00 o 
   7   4   3       27.92       34.98      3.03 o 
   8   4   3        1.83        0.56      1.19 o 
   9   4   3       22.70       19.39      1.49 o 
  10   4   3       17.64       15.50      1.90 o 
  11   4   3        4.88        5.47      2.23 o 
   0   5   3      493.41      535.28      8.02 o 
   1   5   3        9.48       10.78      0.80 o 
   2   5   3       32.93       34.77      1.02 o 
   3   5   3      130.01      123.11      1.64 o 
   4   5   3      451.50      480.53      4.40 o 
   5   5   3        7.41        5.25      0.51 o 
   6   5   3      181.70      156.44      3.75 o 
   7   5   3       76.78       71.88      2.44 o 
   8   5   3       22.03       20.95      1.71 o 
   9   5   3        6.22        6.60      2.56 o 
  10   5   3        0.67        0.63      1.14 o 
  11   5   3        3.83        3.04      1.62 o 
   0   6   3       58.73       64.52      2.04 o 
   1   6   3       64.71       53.63      1.34 o 
   2   6   3      382.96      385.52      9.40 o 
   3   6   3       38.52       38.32      1.87 o 
   4   6   3       75.85       67.25      1.28 o 
   5   6   3      112.01      104.71      1.99 o 
   6   6   3       63.42       56.65      2.07 o 
   7   6   3       12.35       14.65      1.81 o 
   8   6   3      115.37      102.02      2.92 o 
   9   6   3        0.05       -0.65      1.16 o 
  10   6   3        7.01        4.50      1.37 o 
  11   6   3        2.89        3.90      1.64 o 
   0   7   3       26.25       32.12      1.69 o 
   1   7   3      161.60      165.60      3.12 o 
   2   7   3       56.85       59.10      1.43 o 
   3   7   3       25.57       24.53      1.01 o 
   4   7   3       96.29       99.27      1.96 o 
   5   7   3       10.46       10.71      1.06 o 
   6   7   3      358.94      349.88      5.03 o 
   7   7   3        4.38        5.22      0.85 o 
   8   7   3       72.15       71.23      3.02 o 
   9   7   3        7.88        9.01      3.45 o 
  10   7   3        8.72       10.58      2.14 o 
   0   8   3        0.10        0.39      0.96 o 
   1   8   3       44.74       44.26      1.58 o 
   2   8   3      125.80      118.85      2.19 o 
   3   8   3      292.14      294.67      3.97 o 
   4   8   3       36.64       35.04      1.62 o 
   5   8   3       21.76       17.74      1.27 o 
   6   8   3        2.05        1.22      1.00 o 
   7   8   3       19.89       22.84      2.41 o 
   8   8   3       17.36       17.98      4.06 o 
   9   8   3        1.14        2.39      2.22 o 
  10   8   3       29.63       32.66      3.99 o 
   0   9   3        7.39        6.19      1.35 o 
   1   9   3       90.79       80.99      3.19 o 
   2   9   3        6.05        3.83      0.98 o 
   3   9   3       17.79       16.16      3.21 o 
   4   9   3       19.17       16.90      1.68 o 
   5   9   3       26.89       28.02      3.81 o 
   6   9   3       45.05       45.04      2.49 o 
   7   9   3       22.55       21.77      3.80 o 
   8   9   3        2.94        2.28      1.47 o 
   9   9   3        0.97       -1.52      1.52 o 
   0  10   3       32.13       31.66      2.20 o 
   1  10   3        0.51       -0.94      0.94 o 
   2  10   3       22.64       22.82      1.52 o 
   3  10   3        7.89        5.94      1.34 o 
   4  10   3       37.91       41.41      2.37 o 
   5  10   3       15.41       14.26      1.97 o 
   6  10   3        5.61        2.58      1.46 o 
   7  10   3        0.42        0.23      1.97 o 
   8  10   3       27.26       27.51      5.17 o 
   0  11   3       10.34        8.81      2.44 o 
   1  11   3       11.83       10.13      1.85 o 
   2  11   3        3.40        2.93      1.92 o 
   3  11   3        7.68        7.87      1.53 o 
   4  11   3       21.44       23.98      1.95 o 
   5  11   3        0.99       -0.14      1.58 o 
   6  11   3        5.62        2.16      1.71 o 
   7  11   3       11.28       13.70      2.67 o 
   0  12   3        4.50        2.06      2.18 o 
   1  12   3       19.86       25.57      2.30 o 
   2  12   3        1.90        1.77      1.80 o 
   3  12   3       25.77       24.12      2.09 o 
   4  12   3        3.23        3.31      1.49 o 
   5  12   3        0.03       -1.42      1.42 o 
   6  12   3        1.14        0.49      1.81 o 
   0  13   3       10.17       13.47      9.66 o 
   1  13   3       12.42        8.34      2.66 o 
   2  13   3       14.14       15.24      2.63 o 
   3  13   3        0.59       -0.34      2.06 o 
   4  13   3        0.09        0.43      2.01 o 
   5  13   3        3.40        3.81      2.38 o 
   0  14   3        2.47       -1.79      4.14 o 
   1  14   3        3.63       -0.34      3.15 o 
   2  14   3       12.19        6.84      3.64 o 
   3  14   3       21.38       27.16      6.36 o 
   0   0   4     8523.71     8012.46     93.13 o 
   1   0   4      663.78      699.65      6.08 o 
   2   0   4      299.27      309.18      2.62 o 
   3   0   4        0.00       -0.22      0.22 o 
   4   0   4      394.86      435.00      4.87 o 
   5   0   4      111.61      111.18      2.38 o 
   6   0   4        7.55        7.70      0.84 o 
   7   0   4      327.95      301.04      7.89 o 
   8   0   4       80.65       79.37      3.35 o 
   9   0   4        1.18        1.44      1.82 o 
  10   0   4        2.27       -1.56      1.90 o 
  11   0   4       18.71       15.65      2.89 o 
  12   0   4        7.20       13.78      3.09 o 
   0   1   4     1190.81     1130.55      9.21 o 
   1   1   4       88.23       90.78      0.76 o 
   2   1   4      273.85      252.23      3.89 o 
   3   1   4      814.29      858.60      6.51 o 
   4   1   4       26.77       29.92      0.59 o 
   5   1   4      200.35      222.76      2.39 o 
   6   1   4        9.76        9.53      0.56 o 
   7   1   4       67.49       69.10      1.72 o 
   8   1   4       12.45       15.30      1.35 o 
   9   1   4       39.20       39.13      2.63 o 
  10   1   4        8.55        8.02      1.48 o 
  11   1   4       27.49       32.78      3.48 o 
  12   1   4        2.71        3.24      2.76 o 
   0   2   4      632.10      615.85      5.45 o 
   1   2   4     2682.65     2663.06     16.48 o 
   2   2   4       80.75       93.00      1.61 o 
   3   2   4     2531.76     2671.09     19.31 o 
   4   2   4     1130.75     1229.34      9.99 o 
   5   2   4       19.97       21.20      0.56 o 
   6   2   4       34.88       39.00      1.14 o 
   7   2   4      130.09      125.26      2.20 o 
   8   2   4       62.45       66.45      2.24 o 
   9   2   4       46.76       44.52      4.00 o 
  10   2   4       54.56       50.99      6.54 o 
  11   2   4       13.67       15.13      1.97 o 
   0   3   4      631.05      620.39      6.55 o 
   1   3   4      408.05      410.36      4.77 o 
   2   3   4     1974.51     2105.96     15.49 o 
   3   3   4       78.53       87.79      1.22 o 
   4   3   4     1120.47     1159.84      8.94 o 
   5   3   4      111.00      115.84      1.48 o 
   6   3   4       12.33       12.10      0.73 o 
   7   3   4        0.21       -0.48      0.60 o 
   8   3   4       72.05       74.59      2.85 o 
   9   3   4       29.15       34.14      1.84 o 
  10   3   4        5.53        6.14      1.39 o 
  11   3   4        3.50        1.37      2.59 o 
   0   4   4     1763.64     1805.16     20.20 o 
   1   4   4      135.30      134.71      2.32 o 
   2   4   4       98.46       92.67      1.25 o 
   3   4   4      339.15      320.16      3.25 o 
   4   4   4      122.54      119.32      1.44 o 
   5   4   4      251.99      243.51      2.42 o 
   6   4   4      132.94      141.64      2.58 o 
   7   4   4       29.04       27.92      1.64 o 
   8   4   4      103.29      103.16      2.92 o 
   9   4   4       11.18       14.05      4.95 o 
  10   4   4       15.12       15.70      1.70 o 
  11   4   4        2.69       -1.35      1.35 o 
   0   5   4       18.50       13.21      0.87 o 
   1   5   4       86.20       87.59      1.91 o 
   2   5   4      119.12      136.10      2.29 o 
   3   5   4      136.04      155.54      2.22 o 
   4   5   4      314.73      319.17      3.01 o 
   5   5   4       56.14       56.92      1.04 o 
   6   5   4      557.04      552.05      8.15 o 
   7   5   4      175.63      169.35      2.71 o 
   8   5   4      100.17       97.22      2.72 o 
   9   5   4        0.02        1.21      1.34 o 
  10   5   4        2.20        1.32      1.48 o 
  11   5   4        2.74        2.79      1.73 o 
   0   6   4      134.29      147.52      2.88 o 
   1   6   4      195.75      193.92      2.43 o 
   2   6   4      100.38       92.50      2.36 o 
   3   6   4       56.60       62.95      1.28 o 
   4   6   4      278.21      280.37      2.88 o 
   5   6   4       62.08       53.67      3.47 o 
   6   6   4      889.24      829.26      9.90 o 
   7   6   4       12.28       12.59      1.12 o 
   8   6   4       83.02       78.43      2.65 o 
   9   6   4        6.62        9.25      1.46 o 
  10   6   4        5.46       11.37      2.64 o 
  11   6   4        5.23        4.26      3.79 o 
   0   7   4        7.11        6.07      0.97 o 
   1   7   4      328.48      333.68      4.38 o 
   2   7   4       94.33       92.01      1.68 o 
   3   7   4      127.07      118.98      1.88 o 
   4   7   4       68.33       58.64      1.46 o 
   5   7   4       62.81       66.40      3.06 o 
   6   7   4        5.31        3.04      1.03 o 
   7   7   4       44.46       39.62      2.17 o 
   8   7   4       52.39       47.60      2.20 o 
   9   7   4        0.13        1.03      1.40 o 
  10   7   4        5.18        2.68      1.47 o 
   0   8   4        8.53       10.01      1.56 o 
   1   8   4       13.43       14.98      0.89 o 
   2   8   4      197.62      202.81      2.82 o 
   3   8   4      148.36      144.47      4.50 o 
   4   8   4       21.13       17.79      1.21 o 
   5   8   4        4.03        4.84      1.12 o 
   6   8   4       16.19       16.87      1.89 o 
   7   8   4       24.74       21.29      1.64 o 
   8   8   4       44.48       44.10      1.82 o 
   9   8   4        5.86        4.80      1.92 o 
  10   8   4       13.01       10.69      3.10 o 
   0   9   4       62.83       68.71      3.14 o 
   1   9   4      165.12      167.13      2.80 o 
   2   9   4       35.91       34.29      3.55 o 
   3   9   4       15.60       14.48      1.39 o 
   4   9   4       40.33       36.20      7.55 o 
   5   9   4       13.71       12.18      1.58 o 
   6   9   4        2.76        1.17      3.23 o 
   7   9   4        5.74        4.41      1.10 o 
   8   9   4        1.02        1.93      1.91 o 
   9   9   4        2.31        1.47      1.65 o 
   0  10   4        9.63        6.28      1.42 o 
   1  10   4      254.08      267.88      4.12 o 
   2  10   4       22.75       21.31      1.58 o 
   3  10   4        0.20       -0.75      1.13 o 
   4  10   4        1.98        0.76      1.76 o 
   5  10   4        1.96        1.12      1.73 o 
   6  10   4        1.35        0.57      2.99 o 
   7  10   4        1.47       -0.61      1.92 o 
   8  10   4        0.62        1.02      2.39 o 
   0  11   4       14.21       13.44      1.96 o 
   1  11   4        8.09        5.18      1.39 o 
   2  11   4        1.94        0.87      1.79 o 
   3  11   4       16.42       17.49      1.95 o 
   4  11   4        1.44       -0.22      1.57 o 
   5  11   4        8.72       10.88      1.80 o 
   6  11   4        0.56       -0.66      2.01 o 
   7  11   4        0.69        2.35      2.37 o 
   0  12   4        1.39        0.89      2.38 o 
   1  12   4       29.00       32.19      2.81 o 
   2  12   4        1.36        0.20      1.73 o 
   3  12   4        4.72        4.82      1.59 o 
   4  12   4        2.15        0.51      2.92 o 
   5  12   4        0.56        0.35      3.15 o 
   6  12   4        3.74        0.46      1.87 o 
   0  13   4        5.63        3.53      3.83 o 
   1  13   4        6.15        1.32      3.18 o 
   2  13   4        1.38        4.55      2.21 o 
   3  13   4        7.20        7.56      2.35 o 
   4  13   4        9.40       10.20      1.92 o 
   5  13   4        2.58        0.53      1.95 o 
   0  14   4        0.36       -0.46      4.34 o 
   1  14   4        0.09       -1.30      2.98 o 
   2  14   4        0.29        0.02      3.36 o 
   1   0   5     1312.30     1285.90     12.78 o 
   2   0   5      456.51      439.20      4.12 o 
   3   0   5      173.19      159.89      2.25 o 
   4   0   5       53.37       49.53      1.21 o 
   5   0   5        3.19        2.15      0.63 o 
   6   0   5        2.04        2.35      0.54 o 
   7   0   5       60.27       63.63      2.53 o 
   8   0   5        2.35       -1.57      1.57 o 
   9   0   5       57.36       62.42      3.94 o 
  10   0   5       10.13        5.41      2.42 o 
  11   0   5       81.30      103.59      5.57 o 
   0   1   5      261.67      233.91      2.21 o 
   1   1   5     1488.25     1425.87      8.56 o 
   2   1   5     1156.77     1145.25      7.48 o 
   3   1   5      128.03      136.52      1.17 o 
   4   1   5      616.08      635.22      5.88 o 
   5   1   5       73.11       81.57      1.25 o 
   6   1   5       25.02       28.41      1.37 o 
   7   1   5       15.25       12.98      0.76 o 
   8   1   5       29.08       27.97      2.23 o 
   9   1   5       47.54       55.31      2.44 o 
  10   1   5       15.36       16.43      1.78 o 
  11   1   5       21.72       24.87      3.15 o 
   0   2   5      185.06      174.30      1.90 o 
   1   2   5      799.46      826.16      5.48 o 
   2   2   5     1415.07     1464.75     10.43 o 
   3   2   5      345.67      364.75      2.84 o 
   4   2   5      127.07      120.18      1.35 o 
   5   2   5      412.92      433.13      3.82 o 
   6   2   5       56.79       55.75      1.42 o 
   7   2   5       23.99       23.64      1.02 o 
   8   2   5       43.73       49.44      3.23 o 
   9   2   5       18.09       18.89      2.02 o 
  10   2   5        2.67        3.72      1.24 o 
  11   2   5       10.19       11.04      2.97 o 
   0   3   5        4.67        4.67      0.43 o 
   1   3   5     1292.11     1300.54      9.17 o 
   2   3   5     1227.40     1301.96      9.46 o 
   3   3   5       23.27       22.28      0.54 o 
   4   3   5      409.45      452.25      3.59 o 
   5   3   5       63.58       66.86      1.46 o 
   6   3   5      117.15      117.06      1.66 o 
   7   3   5       51.22       57.52      1.51 o 
   8   3   5       47.97       45.38      1.67 o 
   9   3   5       16.58       13.49      1.49 o 
  10   3   5       50.13       51.61      3.02 o 
  11   3   5        0.83        0.53      1.88 o 
   0   4   5      277.00      288.06      3.98 o 
   1   4   5      347.16      342.25      3.10 o 
   2   4   5      550.68      629.63      5.62 o 
   3   4   5      387.52      416.83      3.93 o 
   4   4   5       62.52       64.92      1.01 o 
   5   4   5      121.38      118.78      1.46 o 
   6   4   5      113.48      102.52      1.80 o 
   7   4   5      179.09      170.78      3.11 o 
   8   4   5       66.71       68.32      2.32 o 
   9   4   5       10.21        9.58      1.50 o 
  10   4   5        6.61        5.40      1.80 o 
  11   4   5        6.47        4.76      1.79 o 
   0   5   5      656.90      766.19      9.99 o 
   1   5   5       65.94       73.80      1.49 o 
   2   5   5       84.17       88.32      1.43 o 
   3   5   5      102.32      108.03      1.49 o 
   4   5   5      126.29      126.19      1.70 o 
   5   5   5       73.44       70.97      1.69 o 
   6   5   5      275.11      278.21      4.60 o 
   7   5   5       36.16       30.05      2.11 o 
   8   5   5       58.14       55.43      2.15 o 
   9   5   5       21.55       19.61      1.81 o 
  10   5   5        1.09        0.71      2.11 o 
  11   5   5        7.80        8.40      1.70 o 
   0   6   5      412.40      415.48      6.10 o 
   1   6   5      180.91      170.42      2.28 o 
   2   6   5      287.29      314.31      3.36 o 
   3   6   5       95.65       92.48      2.00 o 
   4   6   5      137.81      133.66      1.95 o 
   5   6   5       69.15       74.70      1.91 o 
   6   6   5       41.46       41.95      2.32 o 
   7   6   5       14.30       13.47      1.91 o 
   8   6   5       18.62       16.76      1.76 o 
   9   6   5       15.63       13.26      1.54 o 
  10   6   5        3.78        4.61      1.54 o 
   0   7   5      468.52      495.32      7.40 o 
   1   7   5       45.49       47.06      1.88 o 
   2   7   5       26.81       29.77      1.14 o 
   3   7   5       69.45       65.01      1.42 o 
   4   7   5       38.79       36.87      1.60 o 
   5   7   5       42.34       40.42      1.55 o 
   6   7   5      130.75      130.27      3.12 o 
   7   7   5       18.48       18.06      1.62 o 
   8   7   5       65.56       55.26      1.75 o 
   9   7   5       10.60       11.35      1.64 o 
  10   7   5        6.15        5.38      1.90 o 
   0   8   5        3.83        4.09      1.30 o 
   1   8   5       11.90       12.38      0.83 o 
   2   8   5      169.03      166.08      3.55 o 
   3   8   5       12.22        8.63      1.65 o 
   4   8   5       68.85       65.41      2.31 o 
   5   8   5      106.85       93.48      2.65 o 
   6   8   5       19.32       19.36      1.60 o 
   7   8   5       20.98       19.52      4.50 o 
   8   8   5       56.14       53.25      2.20 o 
   9   8   5       16.30       18.35      2.02 o 
   0   9   5        0.49        0.21      1.20 o 
   1   9   5       41.45       38.89      1.58 o 
   2   9   5      141.29      141.09      2.95 o 
   3   9   5       22.29       22.68      1.52 o 
   4   9   5       15.41       12.62      1.60 o 
   5   9   5       11.50        9.25      1.62 o 
   6   9   5       13.02       12.22      1.77 o 
   7   9   5       19.06       18.19      2.97 o 
   8   9   5        9.53        6.91      2.11 o 
   9   9   5        2.55       -0.64      1.65 o 
   0  10   5      234.11      247.67      5.55 o 
   1  10   5       14.92       19.12      1.36 o 
   2  10   5       20.09       23.70      1.72 o 
   3  10   5       17.65       19.11      2.18 o 
   4  10   5       16.17       16.59      1.83 o 
   5  10   5       23.53       24.20      2.38 o 
   6  10   5        0.60        0.11      1.53 o 
   7  10   5        9.09       11.87      2.94 o 
   8  10   5        7.58        8.57      2.29 o 
   0  11   5      101.66      109.89      3.89 o 
   1  11   5      121.21      121.78      3.05 o 
   2  11   5       52.25       59.72      3.46 o 
   3  11   5        2.18        0.87      1.43 o 
   4  11   5       17.85       21.30      2.09 o 
   5  11   5       10.63       11.57      1.85 o 
   6  11   5        7.81        4.56      2.15 o 
   7  11   5        5.94        5.37      2.35 o 
   0  12   5        8.44        7.31      2.11 o 
   1  12   5       18.89       19.97      2.42 o 
   2  12   5       18.22       18.55      2.07 o 
   3  12   5       36.42       36.93      2.40 o 
   4  12   5        9.41       11.87      2.37 o 
   5  12   5        0.37       -2.15      2.15 o 
   6  12   5        1.15       -1.90      2.10 o 
   0  13   5        0.85        4.41      3.16 o 
   1  13   5        1.08        0.21      2.26 o 
   2  13   5        3.34        2.21      2.33 o 
   3  13   5        5.65        5.07      2.14 o 
   4  13   5       12.40       13.64      2.36 o 
   0  14   5        0.72       11.56      5.26 o 
   1  14   5        3.40        6.54      4.82 o 
   2  14   5        1.01       -0.73      2.99 o 
   0   0   6       99.94      128.05      2.12 o 
   1   0   6     1577.67     1543.81     13.03 o 
   2   0   6     2591.90     2518.69     22.26 o 
   3   0   6      125.49      138.18      1.77 o 
   4   0   6     2348.79     2526.30     26.12 o 
   5   0   6       23.08       22.56      0.81 o 
   6   0   6       41.94       46.81      1.40 o 
   7   0   6       31.21       27.64      1.23 o 
   8   0   6       27.59       38.75      3.28 o 
   9   0   6       68.26       67.25      6.69 o 
  10   0   6        8.62        5.60      2.55 o 
  11   0   6        2.08        2.04      2.48 o 
   0   1   6     1411.34     1327.33     10.88 o 
   1   1   6       45.52       46.92      0.59 o 
   2   1   6      557.00      577.00      8.65 o 
   3   1   6      928.03     1011.11      6.59 o 
   4   1   6      173.45      161.23      1.80 o 
   5   1   6       91.40      104.21      1.68 o 
   6   1   6      356.15      381.50      3.92 o 
   7   1   6       96.44      100.99      1.97 o 
   8   1   6       37.95       38.10      1.65 o 
   9   1   6       22.72       21.27      1.81 o 
  10   1   6        1.95        1.52      1.65 o 
  11   1   6       23.64       23.78      2.60 o 
   0   2   6     3198.89     3283.97     29.71 o 
   1   2   6      332.71      301.98      2.31 o 
   2   2   6      347.70      366.19      2.89 o 
   3   2   6      591.73      625.04      4.38 o 
   4   2   6      307.33      306.81      3.00 o 
   5   2   6       26.99       28.70      0.70 o 
   6   2   6       21.69       22.73      0.67 o 
   7   2   6      159.00      150.57      2.70 o 
   8   2   6       16.29       18.22      1.39 o 
   9   2   6       23.24       21.42      2.10 o 
  10   2   6        6.22       11.54      2.08 o 
  11   2   6        3.11        0.16      2.52 o 
   0   3   6      701.81      695.98      7.19 o 
   1   3   6      138.79      121.10      1.29 o 
   2   3   6      359.56      412.30      3.77 o 
   3   3   6       98.34      109.44      1.30 o 
   4   3   6       88.85       94.34      1.28 o 
   5   3   6       93.47       92.05      1.30 o 
   6   3   6       27.23       29.99      0.89 o 
   7   3   6       10.55        9.08      0.93 o 
   8   3   6       43.89       45.71      1.58 o 
   9   3   6       64.95       64.97      2.54 o 
  10   3   6        5.89        5.90      1.44 o 
  11   3   6        3.89        3.50      1.88 o 
   0   4   6      182.64      170.53      2.96 o 
   1   4   6      587.94      636.68      5.27 o 
   2   4   6       40.80       38.42      1.93 o 
   3   4   6      106.04      124.39      1.50 o 
   4   4   6       11.17       11.17      1.18 o 
   5   4   6      254.57      255.20      2.89 o 
   6   4   6       56.28       49.04      5.03 o 
   7   4   6       66.59       57.20      3.58 o 
   8   4   6        9.90        9.62      2.25 o 
   9   4   6        4.86        4.80      1.14 o 
  10   4   6        5.15        4.23      1.59 o 
  11   4   6        8.55        8.78      2.12 o 
   0   5   6     1800.82     1765.06     21.54 o 
   1   5   6      584.74      604.94      5.61 o 
   2   5   6       30.50       30.93      0.88 o 
   3   5   6      127.27      132.67      1.76 o 
   4   5   6      119.12      107.82      1.59 o 
   5   5   6      115.05      113.31      1.66 o 
   6   5   6        7.90        4.81      1.54 o 
   7   5   6       43.56       42.72      1.84 o 
   8   5   6        2.19        0.94      1.13 o 
   9   5   6        1.88        2.88      1.26 o 
  10   5   6        9.44        6.94      1.67 o 
  11   5   6        0.53        0.08      1.72 o 
   0   6   6      192.79      183.61      3.43 o 
   1   6   6        8.00       11.62      1.05 o 
   2   6   6      360.99      356.65      3.92 o 
   3   6   6       58.62       60.07      1.35 o 
   4   6   6      133.33      131.36      1.88 o 
   5   6   6      230.42      213.56      3.29 o 
   6   6   6      319.21      316.09      4.70 o 
   7   6   6       47.28       45.94      2.07 o 
   8   6   6       36.37       32.68      1.50 o 
   9   6   6       20.00       21.57      1.92 o 
  10   6   6        6.62        8.90      1.56 o 
   0   7   6      122.74      121.88      2.84 o 
   1   7   6      132.09      136.78      2.13 o 
   2   7   6        1.58        3.50      1.35 o 
   3   7   6       29.13       23.20      2.16 o 
   4   7   6       28.65       26.36      1.18 o 
   5   7   6       72.38       80.93      2.15 o 
   6   7   6        3.79        2.94      1.78 o 
   7   7   6       20.39       15.23      1.70 o 
   8   7   6       19.09       11.73      2.76 o 
   9   7   6       32.98       39.33      2.21 o 
  10   7   6        9.50        7.18      2.28 o 
   0   8   6       16.49       18.41      1.39 o 
   1   8   6       76.48       76.52      1.96 o 
   2   8   6       13.92       11.78      0.96 o 
   3   8   6       14.98       12.94      1.96 o 
   4   8   6        0.76       -0.61      1.27 o 
   5   8   6       12.24       11.51      1.27 o 
   6   8   6       11.60       10.45      1.40 o 
   7   8   6       21.37       21.06      1.74 o 
   8   8   6        8.19        4.15      1.16 o 
   9   8   6        6.88        8.29      1.76 o 
   0   9   6      141.99      140.30      3.83 o 
   1   9   6        9.29        9.12      1.06 o 
   2   9   6        6.77        6.87      1.12 o 
   3   9   6       14.11       10.77      1.24 o 
   4   9   6        2.99        1.74      1.36 o 
   5   9   6       29.89       29.80      3.23 o 
   6   9   6        4.63        3.58      1.62 o 
   7   9   6        8.76        8.21      1.31 o 
   8   9   6       17.06       18.36      2.98 o 
   9   9   6        5.70        4.64      1.95 o 
   0  10   6      128.81      141.12      4.10 o 
   1  10   6       61.08       65.17      2.13 o 
   2  10   6       21.23       23.33      1.91 o 
   3  10   6        5.53        5.26      1.39 o 
   4  10   6       31.04       27.64      4.54 o 
   5  10   6       29.20       38.32      2.56 o 
   6  10   6       17.31       19.02      2.00 o 
   7  10   6        1.48        2.68      2.03 o 
   8  10   6        0.24       -0.36      2.53 o 
   0  11   6        5.90        5.00      1.99 o 
   1  11   6       11.87        9.63      1.76 o 
   2  11   6        1.10        0.26      1.33 o 
   3  11   6       20.43       18.50      2.70 o 
   4  11   6        4.12        5.17      2.20 o 
   5  11   6       11.92       15.02      2.85 o 
   6  11   6        2.73        2.06      2.81 o 
   7  11   6        7.53       11.14      2.52 o 
   0  12   6        0.50        0.01      1.84 o 
   1  12   6        0.99       -0.33      1.41 o 
   2  12   6        1.84        1.19      3.45 o 
   3  12   6        5.95        8.43      3.29 o 
   4  12   6       22.26       22.78      2.52 o 
   5  12   6        7.32        9.07      2.94 o 
   6  12   6        5.50        8.53      2.70 o 
   0  13   6        3.90        3.92      2.79 o 
   1  13   6        0.97        2.93      2.13 o 
   2  13   6        7.75        8.41      2.37 o 
   3  13   6        6.03        5.84      3.09 o 
   4  13   6        4.47        5.47      2.14 o 
   0  14   6        2.43        7.56      4.99 o 
   1  14   6        2.06        9.53      7.94 o 
   1   0   7     1239.48     1263.44     11.26 o 
   2   0   7      179.40      201.55      2.24 o 
   3   0   7       31.67       27.22      0.74 o 
   4   0   7       29.47       31.05      0.90 o 
   5   0   7      269.42      280.87      3.66 o 
   6   0   7      193.56      200.17      3.17 o 
   7   0   7       26.99       30.78      2.24 o 
   8   0   7       21.11       21.59      2.15 o 
   9   0   7       17.81       16.65      3.18 o 
  10   0   7       20.63       12.79      2.88 o 
  11   0   7        3.33        3.29      4.49 o 
   0   1   7     2103.72     2118.41     19.41 o 
   1   1   7      157.44      161.77      1.68 o 
   2   1   7       26.78       30.93      0.58 o 
   3   1   7      534.08      521.93      3.72 o 
   4   1   7      131.16      149.48      1.45 o 
   5   1   7       18.18       16.02      0.61 o 
   6   1   7       16.80       18.97      0.66 o 
   7   1   7       54.59       54.28      1.41 o 
   8   1   7       75.73       76.67      2.99 o 
   9   1   7       16.86       19.69      1.56 o 
  10   1   7       31.21       36.51      2.61 o 
  11   1   7        2.13        3.78      4.21 o 
   0   2   7       23.69       25.30      0.70 o 
   1   2   7      248.09      249.80      2.08 o 
   2   2   7      658.92      715.27      5.11 o 
   3   2   7      321.02      337.02      4.66 o 
   4   2   7      497.74      536.62      4.32 o 
   5   2   7       13.09       11.81      1.26 o 
   6   2   7       60.91       66.60      1.39 o 
   7   2   7       12.00       13.90      0.94 o 
   8   2   7       52.98       51.02      1.74 o 
   9   2   7       57.59       59.37      2.72 o 
  10   2   7       22.82       22.51      1.73 o 
  11   2   7        8.30        8.95      2.34 o 
   0   3   7      913.58      997.85     10.09 o 
   1   3   7      262.83      250.25      2.36 o 
   2   3   7      212.29      236.59      2.19 o 
   3   3   7       16.15       17.87      0.57 o 
   4   3   7      411.02      442.56      4.22 o 
   5   3   7      134.08      131.83      1.72 o 
   6   3   7        8.42        8.20      0.68 o 
   7   3   7      112.33      115.24      2.15 o 
   8   3   7        9.15        7.55      1.16 o 
   9   3   7       14.19       13.59      4.16 o 
  10   3   7       12.06       12.84      1.82 o 
  11   3   7        5.07        5.41      2.19 o 
   0   4   7        0.03        0.51      0.51 o 
   1   4   7      171.17      180.70      1.90 o 
   2   4   7      382.93      429.42      3.70 o 
   3   4   7      139.31      153.05      1.87 o 
   4   4   7      375.26      384.94      4.61 o 
   5   4   7      122.36      119.48      1.47 o 
   6   4   7        3.89        3.17      1.18 o 
   7   4   7        7.93        7.70      1.00 o 
   8   4   7        4.80        1.70      1.20 o 
   9   4   7       10.16        7.12      2.30 o 
  10   4   7        7.25       11.44      2.84 o 
  11   4   7        1.99       -0.47      2.21 o 
   0   5   7      101.80      114.09      2.51 o 
   1   5   7      159.69      174.20      2.46 o 
   2   5   7      469.66      472.50      4.98 o 
   3   5   7      207.21      210.76      2.69 o 
   4   5   7       31.86       34.25      1.06 o 
   5   5   7       47.65       44.55      2.08 o 
   6   5   7       26.66       27.77      1.52 o 
   7   5   7       18.76       15.66      1.78 o 
   8   5   7        3.60        4.53      1.22 o 
   9   5   7       11.25        9.69      1.42 o 
  10   5   7        0.45       -1.03      1.70 o 
  11   5   7        2.02        9.75      4.10 o 
   0   6   7       34.91       34.09      1.47 o 
   1   6   7      595.92      608.56      6.01 o 
   2   6   7      124.44      123.87      2.71 o 
   3   6   7       32.88       37.75      1.85 o 
   4   6   7       91.49       89.51      1.68 o 
   5   6   7      141.24      126.52      2.44 o 
   6   6   7       18.67       14.86      4.45 o 
   7   6   7        3.63       -0.75      1.01 o 
   8   6   7        2.09        1.04      1.23 o 
   9   6   7        1.37        0.26      2.11 o 
  10   6   7        1.10        1.78      1.53 o 
   0   7   7        9.08        8.06      1.07 o 
   1   7   7        0.70        1.08      0.62 o 
   2   7   7      322.89      323.90      5.74 o 
   3   7   7       11.12        8.10      1.08 o 
   4   7   7       17.34       15.87      1.25 o 
   5   7   7       14.62       15.32      1.18 o 
   6   7   7       18.57       19.56      1.40 o 
   7   7   7       24.80       21.21      1.60 o 
   8   7   7        7.45        3.11      2.13 o 
   9   7   7        1.82        1.27      1.53 o 
  10   7   7        9.70       12.42      2.12 o 
   0   8   7      133.21      128.53      3.14 o 
   1   8   7       78.84       71.35      1.77 o 
   2   8   7        6.21        4.64      0.91 o 
   3   8   7       64.86       64.72      1.94 o 
   4   8   7       34.91       33.48      2.28 o 
   5   8   7       24.37       24.97      1.78 o 
   6   8   7        2.25        0.82      1.25 o 
   7   8   7       30.27       32.45      2.00 o 
   8   8   7       10.74       11.23      2.49 o 
   9   8   7       17.11       22.95      3.61 o 
   0   9   7       31.81       31.25      2.04 o 
   1   9   7       50.73       54.09      1.83 o 
   2   9   7       64.80       65.32      2.15 o 
   3   9   7       65.99       60.68      2.98 o 
   4   9   7       16.77       17.56      2.46 o 
   5   9   7       18.82       19.37      1.80 o 
   6   9   7        0.64        0.10      1.30 o 
   7   9   7       14.56       13.88      2.46 o 
   8   9   7        3.62        2.59      1.98 o 
   9   9   7       12.79       13.18      4.32 o 
   0  10   7      147.28      152.38      5.28 o 
   1  10   7        2.55        2.21      1.29 o 
   2  10   7       71.21       73.82      2.62 o 
   3  10   7       10.32        7.79      3.34 o 
   4  10   7       17.78       20.17      2.68 o 
   5  10   7        1.83        2.42      1.46 o 
   6  10   7       41.82       44.17      3.08 o 
   7  10   7       15.83       17.43      3.22 o 
   8  10   7       27.66       29.43      3.01 o 
   0  11   7        0.03        2.55      2.47 o 
   1  11   7        4.05        2.72      1.54 o 
   2  11   7        5.36        7.36      1.58 o 
   3  11   7       26.19       28.86      3.17 o 
   4  11   7       14.13       15.89      2.28 o 
   5  11   7        8.74       14.27      2.04 o 
   6  11   7        0.31        3.83      2.17 o 
   7  11   7        3.21        4.39      2.31 o 
   0  12   7       36.13       38.43      3.55 o 
   1  12   7        5.78        1.52      2.04 o 
   2  12   7       36.75       44.35      4.47 o 
   3  12   7       11.00        9.37      2.39 o 
   4  12   7        2.94        1.08      1.73 o 
   5  12   7        9.48        9.19      3.16 o 
   6  12   7        5.21        4.64      2.56 o 
   0  13   7       26.14       26.35      5.04 o 
   1  13   7        0.03        2.65      2.00 o 
   2  13   7        6.97        5.35      2.66 o 
   3  13   7        7.20        3.62      3.14 o 
   4  13   7        8.90        8.18      2.63 o 
   0   0   8      648.82      701.47      8.86 o 
   1   0   8      917.85      953.96      9.09 o 
   2   0   8       79.80       76.58      1.70 o 
   3   0   8        5.50        4.74      0.42 o 
   4   0   8      103.24      113.50      1.84 o 
   5   0   8        6.57        5.19      0.67 o 
   6   0   8      430.76      438.88      5.75 o 
   7   0   8        0.02       -0.38      1.01 o 
   8   0   8      121.32      106.25      3.73 o 
   9   0   8       27.81       27.18      1.95 o 
  10   0   8        1.56        3.37      2.62 o 
  11   0   8       10.65       12.86      5.79 o 
   0   1   8     1387.99     1339.17     12.58 o 
   1   1   8        2.71        4.61      0.78 o 
   2   1   8      278.58      273.51      2.55 o 
   3   1   8       90.64       97.57      1.31 o 
   4   1   8       41.67       44.63      0.83 o 
   5   1   8      110.91      118.47      1.49 o 
   6   1   8        2.94        1.18      0.53 o 
   7   1   8      126.27      125.84      3.65 o 
   8   1   8      148.02      148.91      3.86 o 
   9   1   8        6.84       11.16      4.12 o 
  10   1   8       15.39       11.13      2.66 o 
  11   1   8       18.25       20.43      2.71 o 
   0   2   8      177.44      164.26      2.12 o 
   1   2   8      292.33      277.74      2.38 o 
   2   2   8      555.39      580.23      4.58 o 
   3   2   8       59.97       62.15      0.86 o 
   4   2   8      135.63      131.21      1.38 o 
   5   2   8       13.71       18.01      0.75 o 
   6   2   8      213.77      229.55      2.72 o 
   7   2   8        6.92        4.47      0.73 o 
   8   2   8        5.56        5.22      1.20 o 
   9   2   8       51.18       57.73      4.20 o 
  10   2   8        3.46        2.35      1.44 o 
  11   2   8       15.58       18.87      2.74 o 
   0   3   8      511.88      531.00      6.12 o 
   1   3   8        3.27        1.44      0.43 o 
   2   3   8      975.45      966.35      7.60 o 
   3   3   8       73.42       72.63      1.20 o 
   4   3   8      279.75      292.06      3.22 o 
   5   3   8        7.64        7.59      0.62 o 
   6   3   8       98.41       91.53      2.51 o 
   7   3   8       10.05       10.35      1.04 o 
   8   3   8       52.34       54.21      2.36 o 
   9   3   8        6.92       10.74      2.28 o 
  10   3   8       30.85       26.21      2.18 o 
  11   3   8       10.99        4.62      1.87 o 
   0   4   8      472.03      450.62      5.44 o 
   1   4   8        6.50        7.18      0.61 o 
   2   4   8      363.66      357.83      3.44 o 
   3   4   8      200.85      215.06      2.83 o 
   4   4   8      246.12      252.92      4.18 o 
   5   4   8      186.51      195.60      5.78 o 
   6   4   8       12.65       13.37      1.11 o 
   7   4   8      205.76      192.18      4.92 o 
   8   4   8        3.99        5.81      1.25 o 
   9   4   8       20.62       20.05      2.46 o 
  10   4   8       29.08       26.31      2.33 o 
  11   4   8        6.10        6.07      2.51 o 
   0   5   8       49.69       39.97      1.52 o 
   1   5   8      304.76      312.98      3.33 o 
   2   5   8       37.45       37.80      1.49 o 
   3   5   8      231.91      234.14      5.37 o 
   4   5   8        9.52       10.13      0.66 o 
   5   5   8      110.67      104.17      2.73 o 
   6   5   8        6.18        2.16      1.17 o 
   7   5   8       12.96       12.49      1.21 o 
   8   5   8        1.19        0.99      0.94 o 
   9   5   8       31.26       27.64      2.20 o 
  10   5   8        2.00        3.07      1.63 o 
   0   6   8        8.44        9.38      1.04 o 
   1   6   8      109.86      112.35      2.39 o 
   2   6   8      183.69      190.12      2.71 o 
   3   6   8       50.54       46.14      1.40 o 
   4   6   8       21.69       20.02      1.20 o 
   5   6   8       64.94       55.14      1.99 o 
   6   6   8        8.95        7.91      1.23 o 
   7   6   8        4.80        7.63      1.23 o 
   8   6   8        0.85       -0.12      1.44 o 
   9   6   8        1.59        2.56      1.55 o 
  10   6   8       17.21       20.19      2.02 o 
   0   7   8        4.10        4.77      1.02 o 
   1   7   8      228.65      234.81      3.37 o 
   2   7   8       63.79       63.04      1.63 o 
   3   7   8      285.43      262.74      4.88 o 
   4   7   8        2.85        3.04      1.51 o 
   5   7   8       33.37       35.09      1.92 o 
   6   7   8       18.83       15.91      1.36 o 
   7   7   8        0.89        0.92      1.43 o 
   8   7   8        0.84        1.81      1.24 o 
   9   7   8        8.66       10.26      5.64 o 
  10   7   8        2.75        3.00      2.37 o 
   0   8   8        2.06        0.20      1.03 o 
   1   8   8       91.57       86.02      2.09 o 
   2   8   8      196.07      187.58      3.36 o 
   3   8   8      203.84      212.96      3.86 o 
   4   8   8       93.11       93.56      3.09 o 
   5   8   8       23.46       22.23      1.67 o 
   6   8   8        6.55        9.80      1.25 o 
   7   8   8       13.24        8.14      2.35 o 
   8   8   8        2.47       -0.34      1.79 o 
   9   8   8        7.41        5.58      1.93 o 
   0   9   8       11.32       14.04      1.70 o 
   1   9   8       49.02       50.38      1.85 o 
   2   9   8        3.82        1.51      1.19 o 
   3   9   8        5.90        4.24      1.37 o 
   4   9   8       44.58       47.81      2.82 o 
   5   9   8        0.84        1.58      1.52 o 
   6   9   8       48.36       52.80      2.58 o 
   7   9   8        8.23        8.98      1.57 o 
   8   9   8        8.38       10.20      2.30 o 
   0  10   8        8.53       14.62      2.78 o 
   1  10   8        9.31        5.84      1.30 o 
   2  10   8       32.81       30.49      1.88 o 
   3  10   8        7.76        6.27      1.49 o 
   4  10   8       11.85       11.59      3.83 o 
   5  10   8        2.74        1.70      2.15 o 
   6  10   8        9.49       11.93      2.33 o 
   7  10   8        1.74        0.33      2.01 o 
   8  10   8        8.37       13.79      6.26 o 
   0  11   8        9.21        7.56      2.43 o 
   1  11   8       26.45       25.14      2.47 o 
   2  11   8       11.26        9.65      1.70 o 
   3  11   8       24.26       27.49      2.73 o 
   4  11   8       17.91       21.46      2.73 o 
   5  11   8        2.43        3.39      2.21 o 
   6  11   8       27.63       31.49      3.84 o 
   7  11   8        0.68        5.49      2.86 o 
   0  12   8       14.98       10.62      2.74 o 
   1  12   8        1.38       -0.24      3.02 o 
   2  12   8        1.45        1.58      3.29 o 
   3  12   8        0.44        1.97      2.30 o 
   4  12   8        9.44       13.57      2.21 o 
   5  12   8       12.35       15.68      2.78 o 
   0  13   8        1.46        7.81      5.11 o 
   1  13   8       12.63       17.09      2.78 o 
   2  13   8        0.74        3.20      2.30 o 
   3  13   8        3.65        8.91      3.08 o 
   1   0   9        2.41        6.26      0.89 o 
   2   0   9     2040.88     2152.37     20.99 o 
   3   0   9      135.69      143.69      2.04 o 
   4   0   9       49.44       54.50      1.39 o 
   5   0   9       26.01       29.61      1.13 o 
   6   0   9       57.98       59.17      2.57 o 
   7   0   9        0.59       -0.80      1.26 o 
   8   0   9       14.55       13.17      1.88 o 
   9   0   9        3.74        3.20      1.59 o 
  10   0   9        5.52        5.35      2.77 o 
  11   0   9       22.75       19.20      3.56 o 
   0   1   9     2455.65     2604.31     26.37 o 
   1   1   9      647.59      673.57      4.93 o 
   2   1   9      201.26      213.31      2.33 o 
   3   1   9      594.49      610.88      7.56 o 
   4   1   9      124.17      135.83      1.54 o 
   5   1   9      202.38      185.61      2.24 o 
   6   1   9       25.82       26.18      1.05 o 
   7   1   9       26.50       27.64      2.12 o 
   8   1   9        0.79        1.07      1.13 o 
   9   1   9       30.77       29.36      2.05 o 
  10   1   9       11.64        9.27      2.19 o 
  11   1   9       13.28       13.15      5.56 o 
   0   2   9        3.83        2.71      0.49 o 
   1   2   9      768.74      822.51      6.03 o 
   2   2   9      406.22      452.94      3.93 o 
   3   2   9       50.86       42.93      0.84 o 
   4   2   9      218.78      210.55      2.10 o 
   5   2   9       36.06       37.42      0.92 o 
   6   2   9       66.68       66.80      1.69 o 
   7   2   9       48.76       45.94      1.53 o 
   8   2   9      222.81      224.68      4.38 o 
   9   2   9       20.98       22.31      1.60 o 
  10   2   9       10.87       10.61      1.75 o 
  11   2   9        0.91        3.69      2.33 o 
   0   3   9        6.05        4.10      0.63 o 
   1   3   9      839.88      863.48      6.52 o 
   2   3   9       50.12       60.96      1.02 o 
   3   3   9        4.09        2.38      0.45 o 
   4   3   9       95.72       87.11      1.27 o 
   5   3   9       82.83       79.03      3.45 o 
   6   3   9        0.55        0.72      1.12 o 
   7   3   9      101.22       99.98      3.07 o 
   8   3   9       28.20       28.05      1.66 o 
   9   3   9       20.84       19.44      1.79 o 
  10   3   9       12.74       11.29      2.32 o 
  11   3   9        3.64        4.52      2.47 o 
   0   4   9       44.20       44.34      1.31 o 
   1   4   9      362.98      371.04      3.34 o 
   2   4   9       88.76       93.82      1.43 o 
   3   4   9       22.64       24.60      0.99 o 
   4   4   9       38.51       39.14      1.11 o 
   5   4   9       37.77       32.64      1.01 o 
   6   4   9       84.44       81.30      2.18 o 
   7   4   9        4.28        2.54      0.97 o 
   8   4   9       11.88       13.13      1.92 o 
   9   4   9       26.29       26.49      1.91 o 
  10   4   9        6.48        7.65      3.89 o 
   0   5   9       92.03       82.67      2.00 o 
   1   5   9      188.84      181.15      2.66 o 
   2   5   9      197.76      192.34      2.36 o 
   3   5   9      281.60      281.54      6.53 o 
   4   5   9       10.62        9.34      0.80 o 
   5   5   9       21.08       17.58      1.35 o 
   6   5   9        4.39        5.55      1.13 o 
   7   5   9       44.24       37.93      1.68 o 
   8   5   9        8.29        6.44      1.50 o 
   9   5   9        9.54        7.98      1.70 o 
  10   5   9        7.18        7.81      1.66 o 
   0   6   9        0.30       -0.21      0.85 o 
   1   6   9        9.55       10.47      0.80 o 
   2   6   9       55.56       53.10      2.09 o 
   3   6   9      152.38      138.17      5.39 o 
   4   6   9       24.62       22.52      1.18 o 
   5   6   9       93.57       86.94      4.32 o 
   6   6   9       51.01       52.66      2.02 o 
   7   6   9        3.89        4.03      1.17 o 
   8   6   9       14.63       13.88      1.63 o 
   9   6   9        6.55        4.58      4.70 o 
  10   6   9        0.56       -1.33      1.62 o 
   0   7   9        1.02        0.92      0.98 o 
   1   7   9        7.67        8.15      1.15 o 
   2   7   9       44.16       44.47      2.10 o 
   3   7   9       67.84       66.99      2.27 o 
   4   7   9      128.01      127.80      4.06 o 
   5   7   9       22.69       19.53      1.62 o 
   6   7   9        3.42        3.55      1.04 o 
   7   7   9        0.04       -0.29      2.12 o 
   8   7   9        4.66        3.53      1.94 o 
   9   7   9        4.96        6.83      2.42 o 
   0   8   9      198.36      187.17      5.21 o 
   1   8   9      185.31      186.88      3.17 o 
   2   8   9       12.84       12.38      1.44 o 
   3   8   9       62.23       59.99      3.60 o 
   4   8   9       39.91       39.99      2.05 o 
   5   8   9        4.19        1.59      1.59 o 
   6   8   9       22.35       23.02      1.58 o 
   7   8   9        3.92        5.18      1.96 o 
   8   8   9        0.69        1.03      1.87 o 
   9   8   9        4.47        4.45      2.02 o 
   0   9   9       13.23       13.50      1.72 o 
   1   9   9       57.61       53.63      2.41 o 
   2   9   9       64.64       61.00      3.68 o 
   3   9   9       58.87       62.43      2.55 o 
   4   9   9       57.80       51.50      2.59 o 
   5   9   9       30.72       31.31      2.60 o 
   6   9   9       13.17       13.51      1.80 o 
   7   9   9        0.48       -0.37      1.35 o 
   8   9   9        3.98        4.63      2.17 o 
   0  10   9       38.78       41.75      2.88 o 
   1  10   9       11.64       13.75      1.67 o 
   2  10   9       13.65       12.82      1.67 o 
   3  10   9        0.03       -1.18      1.28 o 
   4  10   9       40.67       38.72      2.47 o 
   5  10   9        8.54       10.87      2.60 o 
   6  10   9        3.46        2.53      2.07 o 
   7  10   9        4.51        3.78      2.23 o 
   0  11   9        2.34        2.32      2.21 o 
   1  11   9        0.20        1.06      1.65 o 
   2  11   9        2.87        2.81      1.49 o 
   3  11   9        7.25        6.51      2.59 o 
   4  11   9        1.13        0.81      1.62 o 
   5  11   9        6.73        7.75      2.36 o 
   6  11   9       10.26       11.72      2.62 o 
   0  12   9        1.93       -0.02      2.98 o 
   1  12   9        2.71        0.45      2.30 o 
   2  12   9        2.94        3.54      2.56 o 
   3  12   9        0.68        2.68      3.22 o 
   4  12   9        7.57       10.34      2.55 o 
   5  12   9       12.51       16.32      2.84 o 
   0  13   9        0.41        4.24      4.69 o 
   1  13   9        1.24        0.69      2.23 o 
   2  13   9        7.88       19.03      7.10 o 
   3  13   9        6.48        4.05      3.20 o 
   0   0  10      444.06      523.13      7.59 o 
   1   0  10      400.77      408.89      4.44 o 
   2   0  10      282.59      270.38      3.98 o 
   3   0  10      142.08      138.78      2.24 o 
   4   0  10      242.47      237.90      3.26 o 
   5   0  10       15.12       13.57      0.96 o 
   6   0  10      156.94      166.97      3.53 o 
   7   0  10       93.29      105.73      3.98 o 
   8   0  10        0.01        2.13      1.57 o 
   9   0  10        9.76        9.39      1.92 o 
  10   0  10       37.02       47.65      5.36 o 
  11   0  10        0.07       -1.94      2.84 o 
   0   1  10       47.82       57.66      1.60 o 
   1   1  10      353.41      386.18      3.24 o 
   2   1  10      238.77      250.25      2.48 o 
   3   1  10      119.07      112.86      1.35 o 
   4   1  10      390.31      391.13      5.40 o 
   5   1  10       68.48       70.99      1.30 o 
   6   1  10        6.61        7.75      0.84 o 
   7   1  10       74.19       74.13      2.75 o 
   8   1  10        2.75        4.41      1.33 o 
   9   1  10       14.01       13.28      1.89 o 
  10   1  10        2.59        1.04      1.86 o 
  11   1  10        1.68        3.89      2.48 o 
   0   2  10       19.04       20.49      0.91 o 
   1   2  10      325.05      350.16      3.06 o 
   2   2  10      173.25      161.23      1.75 o 
   3   2  10       79.33       67.72      1.14 o 
   4   2  10      474.99      466.00      4.59 o 
   5   2  10       99.95       95.23      2.27 o 
   6   2  10       63.44       62.51      2.43 o 
   7   2  10       54.78       51.98      2.87 o 
   8   2  10       52.90       49.50      2.47 o 
   9   2  10        2.08        2.12      1.31 o 
  10   2  10        3.55        6.57      1.77 o 
  11   2  10       14.50       20.49      2.01 o 
   0   3  10       36.48       35.06      1.17 o 
   1   3  10      261.09      256.40      2.41 o 
   2   3  10       61.90       55.36      1.05 o 
   3   3  10       10.67       11.52      0.62 o 
   4   3  10      109.36      105.92      1.44 o 
   5   3  10      145.25      147.24      2.16 o 
   6   3  10      383.94      358.87      5.86 o 
   7   3  10        1.22       -0.37      0.90 o 
   8   3  10       21.72       26.97      3.20 o 
   9   3  10        1.31        2.24      1.38 o 
  10   3  10        1.96       -0.83      1.67 o 
   0   4  10       96.97       96.24      1.99 o 
   1   4  10       42.98       38.59      0.96 o 
   2   4  10      127.28      122.62      1.76 o 
   3   4  10      353.72      342.66      3.69 o 
   4   4  10      116.02      105.14      3.74 o 
   5   4  10        3.80        4.50      1.44 o 
   6   4  10      105.20      106.46      2.58 o 
   7   4  10       46.31       39.92      1.85 o 
   8   4  10       17.96       16.76      2.04 o 
   9   4  10       60.19       62.16      2.75 o 
  10   4  10       30.23       32.11      2.07 o 
   0   5  10       58.14       56.12      1.62 o 
   1   5  10       83.42       75.13      1.37 o 
   2   5  10       44.02       45.14      3.13 o 
   3   5  10       54.78       48.98      1.94 o 
   4   5  10      248.91      226.08      3.63 o 
   5   5  10       54.80       52.35      1.72 o 
   6   5  10       26.13       26.55      3.64 o 
   7   5  10        0.46        1.20      1.18 o 
   8   5  10       15.73       16.19      2.27 o 
   9   5  10       22.07       25.92      2.22 o 
  10   5  10        0.40       -1.53      1.87 o 
   0   6  10       15.93       15.35      1.29 o 
   1   6  10       14.78       12.82      1.28 o 
   2   6  10      297.25      280.54      3.48 o 
   3   6  10        5.80        3.36      0.73 o 
   4   6  10       37.06       33.31      1.75 o 
   5   6  10       34.01       31.92      2.76 o 
   6   6  10       23.37       20.47      1.26 o 
   7   6  10        1.81        0.56      1.59 o 
   8   6  10        1.01        2.16      1.32 o 
   9   6  10        3.06       -0.38      1.65 o 
  10   6  10       25.78       26.70      2.66 o 
   0   7  10       28.98       32.13      1.96 o 
   1   7  10        6.77        8.81      1.11 o 
   2   7  10       63.33       74.01      3.03 o 
   3   7  10      172.71      165.73      3.28 o 
   4   7  10        0.08       -0.82      1.04 o 
   5   7  10       34.83       33.93      2.48 o 
   6   7  10       23.32       23.07      1.53 o 
   7   7  10        3.12        0.75      3.24 o 
   8   7  10        4.46        4.56      1.93 o 
   9   7  10        5.86        6.99      1.98 o 
   0   8  10        8.03        7.06      1.48 o 
   1   8  10      143.25      135.39      2.71 o 
   2   8  10       77.85       81.80      2.47 o 
   3   8  10       51.15       53.32      2.36 o 
   4   8  10       56.27       68.88      3.08 o 
   5   8  10       19.46       22.60      2.08 o 
   6   8  10        3.49        5.34      1.20 o 
   7   8  10        2.24        2.98      2.06 o 
   8   8  10        6.09        8.76      1.98 o 
   9   8  10        7.24       12.28      2.92 o 
   0   9  10       49.08       48.79      2.50 o 
   1   9  10        5.43        4.91      1.21 o 
   2   9  10       72.86       74.67      2.44 o 
   3   9  10       37.08       37.38      2.18 o 
   4   9  10       61.12       63.31      3.55 o 
   5   9  10       18.13       20.82      2.14 o 
   6   9  10       11.75       15.66      2.27 o 
   7   9  10       15.82       20.62      2.74 o 
   8   9  10        7.54        7.27      3.55 o 
   0  10  10        8.99        7.44      2.42 o 
   1  10  10       52.18       54.25      2.23 o 
   2  10  10        1.76        1.04      1.33 o 
   3  10  10       20.12       21.52      2.06 o 
   4  10  10        2.43        1.89      1.72 o 
   5  10  10        5.74        5.67      1.76 o 
   6  10  10       12.74       14.95      4.83 o 
   7  10  10       11.83       10.03      2.54 o 
   0  11  10        7.93       11.67      3.97 o 
   1  11  10       17.13       18.89      3.25 o 
   2  11  10        2.43        3.49      1.56 o 
   3  11  10        4.08        0.49      1.93 o 
   4  11  10        6.81        7.99      2.20 o 
   5  11  10        3.12        4.89      3.15 o 
   6  11  10       22.55       27.00      3.74 o 
   0  12  10        0.77        1.56      4.40 o 
   1  12  10        7.62       10.15      2.49 o 
   2  12  10       10.30       13.69      3.05 o 
   3  12  10       17.15       16.87      6.37 o 
   4  12  10        7.43        8.45      4.26 o 
   0  13  10        4.20        6.80      5.36 o 
   1  13  10        0.85       -0.98      3.33 o 
   2  13  10        2.85        2.25      3.19 o 
   1   0  11      411.36      454.62      5.16 o 
   2   0  11       38.83       33.39      1.09 o 
   3   0  11       16.59       18.55      0.88 o 
   4   0  11        7.80        5.55      0.68 o 
   5   0  11      236.29      212.73      3.60 o 
   6   0  11       98.73      107.95      3.49 o 
   7   0  11      157.88      161.35      4.03 o 
   8   0  11       15.65       13.64      2.08 o 
   9   0  11        4.91        3.07      1.86 o 
  10   0  11       14.10       15.53      2.14 o 
  11   0  11        0.00       -1.34      4.05 o 
   0   1  11       42.37       43.45      1.28 o 
   1   1  11       72.84       72.39      1.11 o 
   2   1  11       48.49       51.15      1.82 o 
   3   1  11      102.94      109.37      1.44 o 
   4   1  11      230.06      222.32      2.27 o 
   5   1  11       32.51       29.21      1.00 o 
   6   1  11       79.80       83.45      2.17 o 
   7   1  11       28.46       27.86      1.48 o 
   8   1  11       11.32        9.63      2.26 o 
   9   1  11       14.36       15.36      1.80 o 
  10   1  11        1.90        0.25      1.30 o 
  11   1  11        2.00       -2.21      2.75 o 
   0   2  11       18.12       19.70      0.95 o 
   1   2  11      263.93      268.56      2.63 o 
   2   2  11        6.33        8.45      0.53 o 
   3   2  11       27.29       27.96      1.25 o 
   4   2  11       39.43       37.20      0.90 o 
   5   2  11       30.26       32.88      1.23 o 
   6   2  11        8.43        6.86      2.47 o 
   7   2  11       34.57       35.77      1.64 o 
   8   2  11       10.62       10.80      1.31 o 
   9   2  11       13.22       13.11      3.43 o 
  10   2  11        1.10       -1.31      2.13 o 
   0   3  11        0.12        0.79      0.62 o 
   1   3  11      375.67      387.39      3.52 o 
   2   3  11       14.26       11.03      0.71 o 
   3   3  11      215.79      209.47      2.77 o 
   4   3  11      131.90      131.46      4.72 o 
   5   3  11       91.67       85.79      2.03 o 
   6   3  11       20.98       17.94      1.49 o 
   7   3  11       23.13       20.38      1.62 o 
   8   3  11       11.69       10.47      1.32 o 
   9   3  11        3.17        2.47      1.45 o 
  10   3  11        3.72        2.01      2.80 o 
   0   4  11      149.71      139.92      2.54 o 
   1   4  11       26.28       26.39      1.72 o 
   2   4  11      134.74      127.94      2.01 o 
   3   4  11       34.36       33.91      1.20 o 
   4   4  11       36.02       32.80      1.12 o 
   5   4  11      148.72      145.87      3.22 o 
   6   4  11      286.43      270.77      6.01 o 
   7   4  11        2.97        2.30      2.06 o 
   8   4  11        1.16        2.46      1.18 o 
   9   4  11       29.35       27.26      2.32 o 
  10   4  11        3.50        4.82      1.66 o 
   0   5  11      137.76      130.05      2.72 o 
   1   5  11      156.43      153.07      2.06 o 
   2   5  11      128.10      125.19      2.21 o 
   3   5  11       78.35       82.52      2.05 o 
   4   5  11       51.74       45.15      1.65 o 
   5   5  11      110.79      101.17      2.96 o 
   6   5  11        2.96        4.07      1.59 o 
   7   5  11       14.25       14.51      2.16 o 
   8   5  11        5.40        4.75      1.57 o 
   9   5  11        8.10        8.88      3.97 o 
  10   5  11        4.27        7.02      1.84 o 
   0   6  11      120.42      127.54      3.54 o 
   1   6  11      149.59      145.50      2.53 o 
   2   6  11       47.34       52.62      1.48 o 
   3   6  11      138.04      120.59      3.86 o 
   4   6  11      163.05      151.70      3.91 o 
   5   6  11       13.22       12.52      1.47 o 
   6   6  11       29.71       30.45      2.27 o 
   7   6  11       17.15       16.35      2.00 o 
   8   6  11       26.34       31.32      2.77 o 
   9   6  11       14.03       12.77      2.24 o 
   0   7  11      378.73      384.60      7.16 o 
   1   7  11      112.17      106.48      2.38 o 
   2   7  11      266.29      265.32      4.45 o 
   3   7  11       15.97       14.94      1.49 o 
   4   7  11       51.10       51.76      3.49 o 
   5   7  11       21.02       24.74      2.98 o 
   6   7  11       13.89       11.18      1.31 o 
   7   7  11        0.08       -0.28      1.88 o 
   8   7  11        2.89        5.91      1.91 o 
   9   7  11        7.45       10.06      2.81 o 
   0   8  11        5.43        3.23      1.39 o 
   1   8  11       19.51       19.23      1.50 o 
   2   8  11      204.81      217.03      4.59 o 
   3   8  11        3.39        5.31      1.67 o 
   4   8  11       15.24       13.85      1.74 o 
   5   8  11       10.48        9.55      1.64 o 
   6   8  11       20.23       19.28      1.87 o 
   7   8  11        0.74       -0.22      2.22 o 
   8   8  11        2.15        0.28      2.95 o 
   0   9  11       40.15       39.93      2.39 o 
   1   9  11        4.81        5.04      1.40 o 
   2   9  11        6.60        3.90      1.35 o 
   3   9  11        0.50        1.05      1.33 o 
   4   9  11       29.90       31.19      2.29 o 
   5   9  11        7.07        8.89      1.76 o 
   6   9  11        6.76       11.20      2.25 o 
   7   9  11        5.44        5.58      1.57 o 
   8   9  11       11.65       15.52      4.31 o 
   0  10  11        0.00        1.96      2.15 o 
   1  10  11       29.85       28.51      2.08 o 
   2  10  11        3.08        0.80      1.41 o 
   3  10  11        1.52        0.58      1.51 o 
   4  10  11       45.84       48.90      2.79 o 
   5  10  11        1.37        2.07      1.76 o 
   6  10  11       18.27       22.77      2.82 o 
   7  10  11        3.86        2.60      2.53 o 
   0  11  11       17.25       21.21      3.11 o 
   1  11  11       19.78       24.78      2.86 o 
   2  11  11        0.59        1.50      1.57 o 
   3  11  11       16.61       15.39      2.14 o 
   4  11  11        2.49        1.88      1.86 o 
   5  11  11       11.00       14.80      5.19 o 
   6  11  11        6.00        9.24      4.36 o 
   0  12  11        1.44        1.00      4.63 o 
   1  12  11        1.96       -0.85      2.12 o 
   2  12  11        2.51       -0.40      3.25 o 
   3  12  11        1.64        2.16      2.17 o 
   4  12  11        3.27        3.63      2.44 o 
   0  13  11        0.34       -2.29      4.79 o 
   1  13  11        1.39        0.44      4.67 o 
   0   0  12        8.18        9.74      0.85 o 
   1   0  12      194.81      188.60      2.71 o 
   2   0  12        0.21       -0.52      0.52 o 
   3   0  12       41.55       43.01      1.29 o 
   4   0  12      477.84      494.53      5.75 o 
   5   0  12      116.14      115.21      3.24 o 
   6   0  12        0.28       -0.86      1.23 o 
   7   0  12      103.69       95.58      3.19 o 
   8   0  12       35.90       38.15      2.84 o 
   9   0  12        0.24       -0.22      1.78 o 
  10   0  12        2.74        3.74      1.97 o 
   0   1  12      196.08      200.94      3.08 o 
   1   1  12       86.11       86.11      1.99 o 
   2   1  12      381.84      384.70      3.22 o 
   3   1  12      163.46      160.37      1.82 o 
   4   1  12      100.63       97.57      1.59 o 
   5   1  12      574.81      551.02      6.99 o 
   6   1  12       39.41       37.68      1.71 o 
   7   1  12      109.00      110.63      2.71 o 
   8   1  12       15.31       16.83      1.63 o 
   9   1  12        6.28        4.28      1.54 o 
  10   1  12       10.26        9.12      4.34 o 
   0   2  12        2.52        1.38      0.64 o 
   1   2  12        2.59        2.21      0.54 o 
   2   2  12       38.54       38.33      1.69 o 
   3   2  12      402.06      389.60      3.85 o 
   4   2  12      232.03      228.18      4.73 o 
   5   2  12       31.36       29.46      1.38 o 
   6   2  12       48.97       45.05      2.29 o 
   7   2  12       87.59       86.28      2.86 o 
   8   2  12       50.76       50.30      3.91 o 
   9   2  12       43.53       43.76      4.03 o 
  10   2  12        0.65       -0.40      1.81 o 
   0   3  12     1160.91     1154.08     12.63 o 
   1   3  12       16.05       14.08      1.18 o 
   2   3  12      127.06      127.11      1.89 o 
   3   3  12      194.57      181.76      2.69 o 
   4   3  12      239.61      228.64      2.95 o 
   5   3  12      139.53      141.03      2.73 o 
   6   3  12       71.17       66.35      3.53 o 
   7   3  12       11.51       12.92      1.54 o 
   8   3  12        3.30        5.66      1.63 o 
   9   3  12        4.64        2.63      1.53 o 
  10   3  12       20.13       21.01      2.00 o 
   0   4  12       25.74       24.41      1.21 o 
   1   4  12      215.02      202.38      2.33 o 
   2   4  12       74.72       77.84      1.65 o 
   3   4  12       53.23       52.21      1.37 o 
   4   4  12       10.74        9.84      1.16 o 
   5   4  12       18.54       16.66      1.47 o 
   6   4  12       26.05       25.30      1.97 o 
   7   4  12        9.10        9.27      1.86 o 
   8   4  12       10.88       11.65      1.48 o 
   9   4  12       15.96       19.46      2.06 o 
  10   4  12        9.48       13.91      1.97 o 
   0   5  12      636.58      635.56      7.73 o 
   1   5  12       92.58       99.31      3.02 o 
   2   5  12      557.24      536.71      5.67 o 
   3   5  12      207.03      199.65      3.13 o 
   4   5  12       13.06       10.27      1.24 o 
   5   5  12       38.57       37.88      1.96 o 
   6   5  12        3.32        3.94      1.00 o 
   7   5  12        6.04        8.40      2.38 o 
   8   5  12       52.21       51.32      2.73 o 
   9   5  12        5.91        1.30      3.66 o 
   0   6  12      328.25      328.41      5.70 o 
   1   6  12       96.35       90.49      1.93 o 
   2   6  12       57.11       57.35      1.65 o 
   3   6  12      158.11      151.80      3.14 o 
   4   6  12       42.12       42.93      2.35 o 
   5   6  12        8.71        9.11      1.75 o 
   6   6  12       10.03       10.74      2.04 o 
   7   6  12       21.52       21.51      2.21 o 
   8   6  12        6.79        9.56      1.92 o 
   9   6  12        0.85       -1.08      1.75 o 
   0   7  12        4.38        6.75      1.54 o 
   1   7  12       11.02        8.83      1.23 o 
   2   7  12       62.16       59.77      3.91 o 
   3   7  12       34.29       30.65      2.72 o 
   4   7  12       10.01        9.00      3.55 o 
   5   7  12       34.34       32.54      2.48 o 
   6   7  12        8.68        7.99      2.47 o 
   7   7  12        0.10        2.51      1.91 o 
   8   7  12        1.28        2.05      1.87 o 
   9   7  12        9.98       10.23      3.56 o 
   0   8  12      109.31      113.93      3.65 o 
   1   8  12       12.65       12.36      1.69 o 
   2   8  12       29.70       26.49      2.12 o 
   3   8  12        1.20        0.94      1.28 o 
   4   8  12        0.56        0.73      1.31 o 
   5   8  12       41.02       43.45      3.12 o 
   6   8  12        0.22       -1.16      1.38 o 
   7   8  12       18.73       17.31      2.54 o 
   8   8  12        0.13        2.08      2.64 o 
   0   9  12       13.95       10.18      2.57 o 
   1   9  12       53.79       54.41      2.38 o 
   2   9  12       13.44       13.40      2.49 o 
   3   9  12        5.37        6.06      1.83 o 
   4   9  12        8.02        8.53      1.71 o 
   5   9  12        8.28       10.80      2.87 o 
   6   9  12        4.33        5.55      3.59 o 
   7   9  12        4.24        6.92      4.11 o 
   0  10  12        2.44       -1.61      2.06 o 
   1  10  12       16.96       20.29      3.07 o 
   2  10  12        1.28        0.85      1.89 o 
   3  10  12        2.79        0.98      1.78 o 
   4  10  12       18.92       19.64      2.21 o 
   5  10  12       13.45       18.02      2.70 o 
   6  10  12        0.24       -2.22      2.35 o 
   0  11  12        0.18        0.07      2.29 o 
   1  11  12        2.49        4.91      2.68 o 
   2  11  12        0.30        0.72      2.10 o 
   3  11  12        0.96        2.12      1.85 o 
   4  11  12        6.56        8.05      2.50 o 
   5  11  12        3.15        2.08      2.29 o 
   0  12  12        0.23       -1.34      4.71 o 
   1  12  12        4.53        3.46      6.00 o 
   2  12  12        1.17        5.21      3.43 o 
   3  12  12        8.15        4.50      3.09 o 
   1   0  13       13.18       14.75      0.85 o 
   2   0  13       82.47       79.88      1.86 o 
   3   0  13      729.43      759.50      9.98 o 
   4   0  13      160.81      160.87      3.02 o 
   5   0  13      273.52      264.71      5.83 o 
   6   0  13       79.96       79.13      3.02 o 
   7   0  13       13.37       17.17      1.80 o 
   8   0  13       15.06       16.02      2.84 o 
   9   0  13       21.90       14.74      2.48 o 
  10   0  13       11.81       17.81      2.75 o 
   0   1  13       24.69       27.18      1.07 o 
   1   1  13        8.61       10.79      0.56 o 
   2   1  13       78.45       79.46      1.51 o 
   3   1  13       97.09       91.85      1.45 o 
   4   1  13      128.69      126.13      1.87 o 
   5   1  13       79.69       75.03      4.18 o 
   6   1  13        2.60        2.40      1.11 o 
   7   1  13        4.35        3.89      1.01 o 
   8   1  13        2.13        0.61      1.11 o 
   9   1  13       14.46       16.51      2.05 o 
  10   1  13        0.13       -0.19      1.89 o 
   0   2  13       61.14       55.50      1.69 o 
   1   2  13       90.60       85.99      1.46 o 
   2   2  13      100.16       99.29      1.67 o 
   3   2  13       80.14       74.39      1.47 o 
   4   2  13       17.30       18.29      1.13 o 
   5   2  13      290.66      302.00      4.09 o 
   6   2  13       17.44       16.29      1.27 o 
   7   2  13       60.14       66.28      2.63 o 
   8   2  13        1.26        0.48      1.22 o 
   9   2  13        0.43        0.97      1.56 o 
  10   2  13        0.25        0.75      2.37 o 
   0   3  13       66.47       61.62      2.09 o 
   1   3  13      133.89      132.19      2.02 o 
   2   3  13       63.77       59.50      1.67 o 
   3   3  13      170.79      159.30      2.41 o 
   4   3  13      102.12       91.76      2.04 o 
   5   3  13      120.90      112.19      2.67 o 
   6   3  13        8.80       11.39      1.74 o 
   7   3  13       37.86       40.10      2.30 o 
   8   3  13       12.35       12.26      1.49 o 
   9   3  13        9.38        9.87      1.85 o 
  10   3  13        1.79        3.54      1.68 o 
   0   4  13      163.85      172.83      3.10 o 
   1   4  13      112.69      108.94      1.77 o 
   2   4  13      448.86      448.75      4.49 o 
   3   4  13       17.73       16.75      2.17 o 
   4   4  13       62.00       63.90      1.96 o 
   5   4  13        6.29        5.86      1.17 o 
   6   4  13        8.85        6.05      1.56 o 
   7   4  13       25.86       24.87      2.91 o 
   8   4  13       21.43       17.92      4.35 o 
   9   4  13        1.00        0.59      1.69 o 
   0   5  13      192.45      192.29      3.41 o 
   1   5  13       44.45       46.50      1.43 o 
   2   5  13      212.28      203.25      6.78 o 
   3   5  13       11.42       12.17      1.69 o 
   4   5  13       29.99       25.86      2.14 o 
   5   5  13       17.00       14.49      1.55 o 
   6   5  13       12.23       12.13      1.47 o 
   7   5  13        3.74        3.60      1.64 o 
   8   5  13        2.92        2.88      1.71 o 
   9   5  13       19.35       19.83      3.28 o 
   0   6  13      164.30      157.52      4.11 o 
   1   6  13       64.46       68.13      1.83 o 
   2   6  13        2.23        0.50      0.90 o 
   3   6  13       57.52       57.56      2.20 o 
   4   6  13       76.79       72.89      4.16 o 
   5   6  13       16.75       14.44      1.99 o 
   6   6  13       13.40       10.20      2.64 o 
   7   6  13       21.28       18.76      2.13 o 
   8   6  13        3.83        4.53      1.88 o 
   9   6  13        2.53        4.79      2.12 o 
   0   7  13        4.11        3.75      1.48 o 
   1   7  13      134.65      126.30      2.81 o 
   2   7  13       39.97       38.61      1.72 o 
   3   7  13       22.61       25.36      1.87 o 
   4   7  13       22.32       19.40      2.03 o 
   5   7  13        6.73        6.59      1.72 o 
   6   7  13       14.15       15.08      1.95 o 
   7   7  13        5.05        4.07      2.11 o 
   8   7  13       20.09       22.16      2.50 o 
   0   8  13        1.33       -0.77      1.34 o 
   1   8  13       43.94       42.70      2.54 o 
   2   8  13        8.31        6.94      1.48 o 
   3   8  13       17.11       15.66      3.42 o 
   4   8  13       28.62       31.06      2.41 o 
   5   8  13       15.60       16.70      2.92 o 
   6   8  13       29.94       28.85      3.70 o 
   7   8  13        1.78        2.30      2.81 o 
   8   8  13       11.98       19.10      3.29 o 
   0   9  13        9.39        5.04      3.22 o 
   1   9  13        1.51        0.94      1.77 o 
   2   9  13       17.47       22.32      2.22 o 
   3   9  13       12.93       13.96      2.22 o 
   4   9  13        8.56       11.80      3.59 o 
   5   9  13        6.95        8.71      1.84 o 
   6   9  13        2.45        7.20      2.44 o 
   7   9  13        1.27        1.03      2.76 o 
   0  10  13       27.76       26.41      3.49 o 
   1  10  13        8.74        8.89      2.29 o 
   2  10  13       15.26       18.81      2.02 o 
   3  10  13        3.17        2.25      1.72 o 
   4  10  13        5.44        6.20      1.96 o 
   5  10  13        6.45        6.03      2.41 o 
   6  10  13        0.96        0.95      2.60 o 
   0  11  13        0.07        5.50      4.87 o 
   1  11  13        6.56        7.55      4.57 o 
   2  11  13        4.75        4.33      2.68 o 
   3  11  13        2.99       -1.76      1.76 o 
   4  11  13        0.67       -0.31      2.76 o 
   5  11  13        2.00        4.06      3.57 o 
   0  12  13        0.03        5.03      5.09 o 
   1  12  13        4.48       12.42      9.10 o 
   2  12  13       12.31       11.87      3.48 o 
   0   0  14      119.05      110.67      2.63 o 
   1   0  14        3.12        2.71      0.68 o 
   2   0  14       21.46       20.44      1.12 o 
   3   0  14        6.61        2.63      0.79 o 
   4   0  14      124.85      126.40      2.94 o 
   5   0  14        4.65        3.45      1.46 o 
   6   0  14        1.30        1.91      1.77 o 
   7   0  14       40.30       37.67      2.36 o 
   8   0  14       44.58       49.83      4.34 o 
   9   0  14        4.82        0.43      2.10 o 
  10   0  14        1.18        0.80      3.87 o 
   0   1  14      335.42      332.49      4.64 o 
   1   1  14       12.07       11.17      0.70 o 
   2   1  14       46.75       47.14      1.22 o 
   3   1  14      551.21      535.57      5.10 o 
   4   1  14       18.67       17.89      0.95 o 
   5   1  14       13.81       12.14      1.55 o 
   6   1  14        5.33        6.25      1.22 o 
   7   1  14        9.28        8.32      1.61 o 
   8   1  14       12.03       12.87      1.43 o 
   9   1  14       20.76       18.53      2.35 o 
  10   1  14       14.33       14.40      1.97 o 
   0   2  14      136.68      125.65      2.52 o 
   1   2  14      240.66      236.44      2.61 o 
   2   2  14      259.14      245.40      2.79 o 
   3   2  14      143.65      144.18      2.51 o 
   4   2  14      153.36      151.57      5.96 o 
   5   2  14       31.73       32.79      1.96 o 
   6   2  14       15.05       17.69      1.66 o 
   7   2  14       12.61        8.95      3.37 o 
   8   2  14        4.64        3.23      1.32 o 
   9   2  14        4.73        4.83      1.91 o 
  10   2  14        0.03       -1.71      1.71 o 
   0   3  14       36.82       26.45      1.38 o 
   1   3  14      197.09      209.44      2.67 o 
   2   3  14      558.04      522.54      5.06 o 
   3   3  14       10.18        7.82      1.10 o 
   4   3  14       25.54       28.16      4.00 o 
   5   3  14       11.50        9.71      1.94 o 
   6   3  14        2.05        2.72      1.86 o 
   7   3  14       11.46       10.30      2.04 o 
   8   3  14        4.68        4.30      1.89 o 
   9   3  14        0.42       -1.61      1.61 o 
   0   4  14      154.38      155.53      3.01 o 
   1   4  14      108.74       98.65      1.82 o 
   2   4  14       61.77       54.94      2.80 o 
   3   4  14      241.99      226.01      3.92 o 
   4   4  14       53.51       48.81      3.65 o 
   5   4  14       52.47       47.32      2.63 o 
   6   4  14        8.73        6.37      1.64 o 
   7   4  14       13.38       17.61      3.24 o 
   8   4  14       12.16       13.56      2.65 o 
   9   4  14        3.35        5.45      1.86 o 
   0   5  14       37.76       32.40      1.82 o 
   1   5  14      143.96      132.82      2.33 o 
   2   5  14       16.85       16.70      1.19 o 
   3   5  14       27.03       21.51      2.34 o 
   4   5  14       39.75       40.54      2.04 o 
   5   5  14        1.51        1.50      1.20 o 
   6   5  14        6.01        2.99      1.81 o 
   7   5  14       13.72       11.48      1.92 o 
   8   5  14        5.18        3.29      2.79 o 
   9   5  14        4.35        7.14      2.81 o 
   0   6  14      103.51      109.53      3.10 o 
   1   6  14        4.22        3.40      0.92 o 
   2   6  14       99.38       98.22      2.49 o 
   3   6  14       24.58       20.90      2.77 o 
   4   6  14       19.11       17.21      2.43 o 
   5   6  14        2.33        1.39      1.32 o 
   6   6  14        9.05        9.84      2.21 o 
   7   6  14        5.04        2.75      1.76 o 
   8   6  14       12.31       16.80      3.65 o 
   0   7  14       33.13       32.73      2.17 o 
   1   7  14        0.69        1.89      1.23 o 
   2   7  14       61.43       64.70      2.43 o 
   3   7  14        8.61        9.21      1.73 o 
   4   7  14       16.40       16.52      1.88 o 
   5   7  14        4.39        3.74      1.84 o 
   6   7  14       21.32       20.58      2.19 o 
   7   7  14        2.25        3.72      4.57 o 
   8   7  14        7.61        8.81      2.49 o 
   0   8  14       40.57       31.16      2.58 o 
   1   8  14        4.03        6.46      1.32 o 
   2   8  14        4.31        4.66      2.40 o 
   3   8  14        1.78        2.12      1.90 o 
   4   8  14        1.89       -0.31      1.74 o 
   5   8  14        9.87       15.13      1.97 o 
   6   8  14       18.53       20.23      4.09 o 
   7   8  14        2.46        7.42      2.82 o 
   0   9  14       79.64       89.54      4.76 o 
   1   9  14        5.22        5.02      1.61 o 
   2   9  14        5.44        3.99      1.59 o 
   3   9  14       16.72       19.25      3.19 o 
   4   9  14       12.28       14.37      2.08 o 
   5   9  14        0.59       -0.52      2.29 o 
   6   9  14        7.19        7.56      2.50 o 
   0  10  14        0.10       -0.62      3.00 o 
   1  10  14       10.54        9.42      2.43 o 
   2  10  14       11.39        9.74      2.04 o 
   3  10  14       22.83       29.49      3.26 o 
   4  10  14        5.58        9.08      2.47 o 
   5  10  14        6.32       12.46      2.70 o 
   0  11  14       14.27       14.65      6.24 o 
   1  11  14       10.31       10.01      2.85 o 
   2  11  14       14.18       17.78      9.19 o 
   3  11  14        9.55       14.26      3.37 o 
   4  11  14        2.13        0.64      2.69 o 
   0  12  14        0.25        3.77      5.48 o 
   1  12  14        1.37        4.95      5.30 o 
   1   0  15        4.29        1.26      0.78 o 
   2   0  15       29.62       24.43      1.30 o 
   3   0  15        0.97       -0.49      1.01 o 
   4   0  15       62.49       57.24      2.29 o 
   5   0  15        1.76        1.69      1.81 o 
   6   0  15      110.53      118.11      7.29 o 
   7   0  15       25.96       34.78      3.02 o 
   8   0  15        5.02        5.76      2.23 o 
   9   0  15        0.58       -1.17      2.87 o 
   0   1  15        9.83        9.71      0.85 o 
   1   1  15      393.61      382.06      3.68 o 
   2   1  15      250.88      240.55      4.28 o 
   3   1  15       57.47       58.47      2.19 o 
   4   1  15      124.30      117.49      3.33 o 
   5   1  15       27.12       28.46      2.50 o 
   6   1  15       54.69       58.39      2.44 o 
   7   1  15        6.41        5.88      1.52 o 
   8   1  15       37.96       44.60      2.40 o 
   9   1  15       25.41       29.10      2.51 o 
   0   2  15        0.05        0.55      0.83 o 
   1   2  15        8.27        6.06      0.73 o 
   2   2  15        0.48       -0.53      0.69 o 
   3   2  15      211.77      213.60      3.09 o 
   4   2  15      216.67      225.06      5.45 o 
   5   2  15       40.57       39.60      1.88 o 
   6   2  15       51.59       51.77      2.60 o 
   7   2  15        0.90        0.56      1.54 o 
   8   2  15        4.16        2.19      1.85 o 
   9   2  15       16.30       16.55      2.70 o 
   0   3  15        2.57       -0.86      0.86 o 
   1   3  15      198.21      186.40      2.64 o 
   2   3  15       50.42       51.30      1.47 o 
   3   3  15        3.66        2.59      1.09 o 
   4   3  15       18.67       14.46      1.40 o 
   5   3  15       27.99       28.00      1.94 o 
   6   3  15       31.66       34.34      2.73 o 
   7   3  15        0.07       -1.41      1.41 o 
   8   3  15        7.43        4.02      3.02 o 
   9   3  15        5.42        8.09      2.30 o 
   0   4  15      167.76      155.12      3.59 o 
   1   4  15       40.60       37.58      1.33 o 
   2   4  15      107.22      105.38      3.05 o 
   3   4  15       11.65        8.63      1.32 o 
   4   4  15        1.47       -0.64      1.16 o 
   5   4  15       23.20       21.00      1.62 o 
   6   4  15        2.91        4.28      2.40 o 
   7   4  15        6.20        1.76      1.95 o 
   8   4  15        1.59       -0.13      1.77 o 
   9   4  15        1.23        3.43      1.93 o 
   0   5  15        2.47        0.25      1.14 o 
   1   5  15       54.62       50.04      1.54 o 
   2   5  15       70.60       61.44      2.13 o 
   3   5  15       65.69       62.48      2.33 o 
   4   5  15       18.85       19.61      3.89 o 
   5   5  15        0.39       -0.87      1.15 o 
   6   5  15        2.09        0.82      2.06 o 
   7   5  15        2.43        3.37      1.96 o 
   8   5  15        0.09       -1.12      1.69 o 
   0   6  15        2.98        2.52      1.25 o 
   1   6  15       88.52       90.83      2.46 o 
   2   6  15       28.69       29.57      1.72 o 
   3   6  15       14.67       11.26      1.61 o 
   4   6  15       37.90       43.24      5.46 o 
   5   6  15        0.85       -0.74      1.33 o 
   6   6  15        9.87        9.16      1.83 o 
   7   6  15        0.88       -1.44      1.66 o 
   8   6  15        0.18       -1.51      1.78 o 
   0   7  15       11.82        9.35      1.92 o 
   1   7  15       29.69       27.26      1.87 o 
   2   7  15       20.76       24.79      2.99 o 
   3   7  15        6.56        7.18      1.80 o 
   4   7  15        3.14        0.23      2.38 o 
   5   7  15        0.39       -0.70      1.38 o 
   6   7  15        5.49        5.60      2.19 o 
   7   7  15        2.46        3.99      1.98 o 
   0   8  15       15.29       22.83      2.93 o 
   1   8  15       10.20        7.34      1.56 o 
   2   8  15       24.77       31.28      2.22 o 
   3   8  15        0.04       -0.03      1.57 o 
   4   8  15       11.85       12.22      1.97 o 
   5   8  15        9.37       15.45      5.03 o 
   6   8  15       12.55       15.89      3.05 o 
   7   8  15        3.81        5.43      2.60 o 
   0   9  15        1.35        0.76      2.23 o 
   1   9  15        2.60        2.10      2.19 o 
   2   9  15        1.62        2.55      2.03 o 
   3   9  15       19.46       23.64      2.80 o 
   4   9  15        2.18        4.04      1.86 o 
   5   9  15        4.57        8.95      2.60 o 
   6   9  15        0.31       -1.06      2.30 o 
   0  10  15       15.85       17.52      5.32 o 
   1  10  15        4.67        2.94      2.24 o 
   2  10  15        6.46        2.71      1.84 o 
   3  10  15        3.88        5.49      1.99 o 
   4  10  15       23.53       35.95      3.41 o 
   5  10  15        3.97        7.67      2.67 o 
   0  11  15        6.66        9.63      5.78 o 
   1  11  15        7.51       13.36      3.34 o 
   2  11  15       26.36       35.48      4.25 o 
   3  11  15        8.09        8.87      3.23 o 
   0   0  16      130.50      145.95      4.71 o 
   1   0  16        0.20       -0.80      0.80 o 
   2   0  16      269.25      254.92      4.29 o 
   3   0  16       19.35       16.65      1.62 o 
   4   0  16      362.80      364.88      6.68 o 
   5   0  16       61.37       60.85      5.54 o 
   6   0  16        0.17        1.29      1.91 o 
   7   0  16        2.65        2.73      2.07 o 
   8   0  16        8.69       10.31      2.52 o 
   9   0  16        1.05       -1.27      2.17 o 
   0   1  16      130.37      129.10      2.73 o 
   1   1  16       53.62       52.99      3.22 o 
   2   1  16       42.03       42.90      1.34 o 
   3   1  16      111.48      114.07      4.29 o 
   4   1  16      148.20      139.96      3.77 o 
   5   1  16        3.77        2.43      1.04 o 
   6   1  16       56.69       54.14      3.01 o 
   7   1  16       17.05       21.73      1.94 o 
   8   1  16       14.06       17.38      1.95 o 
   9   1  16        4.82        5.93      1.77 o 
   0   2  16      112.19      110.05      3.00 o 
   1   2  16       92.33       88.03      3.04 o 
   2   2  16       13.81       13.94      1.01 o 
   3   2  16       63.98       62.33      3.07 o 
   4   2  16       13.76       12.79      1.37 o 
   5   2  16       49.26       52.01      2.11 o 
   6   2  16        3.27        2.45      1.59 o 
   7   2  16        6.32        6.14      1.78 o 
   8   2  16        1.71        0.36      2.06 o 
   9   2  16        6.09        6.20      1.96 o 
   0   3  16      144.26      153.35      3.64 o 
   1   3  16       28.45       24.21      1.20 o 
   2   3  16      116.53      107.94      2.74 o 
   3   3  16       42.92       46.50      2.00 o 
   4   3  16        5.13        4.12      1.17 o 
   5   3  16       25.70       20.47      2.83 o 
   6   3  16        4.85        4.93      1.70 o 
   7   3  16       11.06        7.21      1.87 o 
   8   3  16        5.51        4.97      2.20 o 
   9   3  16        8.67        7.33      3.29 o 
   0   4  16        0.43       -1.24      1.24 o 
   1   4  16      107.61      105.75      2.16 o 
   2   4  16       54.65       60.88      2.01 o 
   3   4  16       93.50       91.10      2.90 o 
   4   4  16        7.52        5.78      1.44 o 
   5   4  16        2.49       -0.04      1.17 o 
   6   4  16        2.01        0.24      1.96 o 
   7   4  16       19.69       22.15      2.29 o 
   8   4  16        3.14        6.71      2.01 o 
   0   5  16       13.85       19.70      1.67 o 
   1   5  16      128.43      130.48      5.65 o 
   2   5  16       30.90       32.64      4.84 o 
   3   5  16        2.27        1.01      1.49 o 
   4   5  16        3.65        3.94      1.45 o 
   5   5  16        0.40        0.97      1.23 o 
   6   5  16        4.46        3.47      1.70 o 
   7   5  16        1.91        3.00      3.08 o 
   8   5  16        1.61       -2.03      2.03 o 
   0   6  16       18.34       16.15      1.64 o 
   1   6  16       11.16       10.71      4.57 o 
   2   6  16       16.26       20.42      1.94 o 
   3   6  16       21.54       21.56      2.62 o 
   4   6  16        3.29        1.73      1.98 o 
   5   6  16       15.25       17.07      2.38 o 
   6   6  16        0.52        1.39      1.77 o 
   7   6  16        0.47       -0.38      2.23 o 
   8   6  16        2.81        1.62      2.26 o 
   0   7  16        0.06       -1.26      1.52 o 
   1   7  16       21.64       24.28      2.39 o 
   2   7  16       13.55       16.13      2.28 o 
   3   7  16       40.21       43.03      2.67 o 
   4   7  16       20.91       26.48      6.04 o 
   5   7  16        5.00        2.72      1.75 o 
   6   7  16        0.54        1.01      2.07 o 
   7   7  16        3.74        3.65      2.37 o 
   0   8  16        0.08       -2.03      2.03 o 
   1   8  16        7.55        5.98      2.21 o 
   2   8  16       24.74       32.46      2.51 o 
   3   8  16       31.15       32.71      2.51 o 
   4   8  16       13.30       14.36      2.33 o 
   5   8  16        2.59        2.20      2.20 o 
   6   8  16        7.19        9.77      2.61 o 
   0   9  16       10.27        8.29      3.47 o 
   1   9  16       13.64       20.48      2.74 o 
   2   9  16        1.49       -0.10      3.26 o 
   3   9  16        3.02        4.16      2.08 o 
   4   9  16        9.59       11.71      3.55 o 
   5   9  16        1.15       -0.11      2.29 o 
   0  10  16        0.46        1.41      3.41 o 
   1  10  16        1.55       -0.56      3.05 o 
   2  10  16       10.55       13.70      3.21 o 
   3  10  16        1.85        6.58      3.03 o 
   4  10  16        1.13        1.87      2.94 o 
   0  11  16        0.22        3.07      5.03 o 
   1  11  16        0.47        1.90      3.01 o 
   2  11  16        0.21       -1.48      2.68 o 
   1   0  17      111.05      112.77      2.63 o 
   2   0  17        0.15        2.42      1.12 o 
   3   0  17        0.67       -1.13      1.13 o 
   4   0  17       25.98       29.80      2.22 o 
   5   0  17       35.93       38.82      3.03 o 
   6   0  17       29.11       33.27      3.01 o 
   7   0  17        3.65        1.95      2.12 o 
   8   0  17        9.62        8.67      2.61 o 
   9   0  17        0.00        0.40      2.35 o 
   0   1  17        9.76        8.99      1.37 o 
   1   1  17        7.10        7.51      0.92 o 
   2   1  17       39.12       34.74      1.35 o 
   3   1  17      102.18      105.63      2.46 o 
   4   1  17       19.96       23.99      1.45 o 
   5   1  17        1.20        0.63      0.99 o 
   6   1  17       43.42       47.54      2.75 o 
   7   1  17        3.90        3.37      2.91 o 
   8   1  17        8.81        8.46      1.85 o 
   9   1  17        3.37        0.23      2.97 o 
   0   2  17      372.79      361.32      5.58 o 
   1   2  17        4.37        3.62      0.88 o 
   2   2  17       63.87       59.91      1.80 o 
   3   2  17       25.34       26.31      2.23 o 
   4   2  17        1.04        1.61      1.18 o 
   5   2  17       12.16       10.50      1.37 o 
   6   2  17        4.10        3.14      1.76 o 
   7   2  17       20.86       22.16      2.30 o 
   8   2  17       11.53       10.29      2.40 o 
   0   3  17       21.01       21.49      1.79 o 
   1   3  17      133.78      131.84      2.54 o 
   2   3  17       62.21       60.10      2.06 o 
   3   3  17       28.39       24.44      2.71 o 
   4   3  17        1.53        0.17      1.23 o 
   5   3  17       18.82       22.48      2.56 o 
   6   3  17       11.72       11.72      2.03 o 
   7   3  17       23.01       25.61      2.38 o 
   8   3  17        3.98        3.34      1.90 o 
   0   4  17       73.14       76.47      2.68 o 
   1   4  17       32.11       33.42      1.59 o 
   2   4  17       46.88       44.47      2.02 o 
   3   4  17        2.52        2.31      1.25 o 
   4   4  17        7.72        6.23      1.76 o 
   5   4  17        2.27        0.12      1.22 o 
   6   4  17        0.34        0.19      2.31 o 
   7   4  17        6.17        4.54      2.32 o 
   8   4  17        3.05        5.02      2.37 o 
   0   5  17       14.98       13.16      1.55 o 
   1   5  17        6.85        5.31      1.15 o 
   2   5  17        7.74       10.04      2.00 o 
   3   5  17        8.69        7.35      1.91 o 
   4   5  17        7.76        6.98      1.63 o 
   5   5  17       50.42       55.36      2.55 o 
   6   5  17        1.23        2.36      1.85 o 
   7   5  17        0.16       -0.46      2.34 o 
   8   5  17        3.50        5.22      3.29 o 
   0   6  17        0.16       -1.02      1.25 o 
   1   6  17       44.53       48.34      4.04 o 
   2   6  17       19.14       22.94      1.99 o 
   3   6  17       20.37       19.90      2.26 o 
   4   6  17       36.91       45.10      3.02 o 
   5   6  17       18.26       21.46      2.57 o 
   6   6  17        3.71        4.84      2.51 o 
   7   6  17        6.58        9.35      2.61 o 
   0   7  17        1.96       -2.03      2.03 o 
   1   7  17        9.82        7.98      1.70 o 
   2   7  17        7.30        7.10      1.68 o 
   3   7  17       27.87       33.73      2.49 o 
   4   7  17        5.56        8.56      1.90 o 
   5   7  17        3.51        3.59      2.93 o 
   6   7  17        0.51       -1.28      1.91 o 
   0   8  17        0.01       -0.97      3.54 o 
   1   8  17       13.46       11.23      1.89 o 
   2   8  17        4.99        6.88      1.91 o 
   3   8  17        6.40        6.20      2.02 o 
   4   8  17        1.05        0.33      2.15 o 
   5   8  17       20.86       28.94      3.31 o 
   6   8  17       11.48       15.19      3.72 o 
   0   9  17        6.39        4.96      3.36 o 
   1   9  17        1.62        4.06      2.79 o 
   2   9  17        2.62        3.08      2.13 o 
   3   9  17       14.41       16.28      2.60 o 
   4   9  17        1.29        2.90      2.48 o 
   5   9  17        3.35        5.60      5.48 o 
   0  10  17        0.75       -1.24      4.83 o 
   1  10  17        0.46       -2.10      2.61 o 
   2  10  17        0.08        0.27      3.23 o 
   3  10  17        1.03        0.33      3.75 o 
   0   0  18      195.66      180.96      6.24 o 
   1   0  18       31.20       31.11      2.05 o 
   2   0  18       96.23       85.23      3.05 o 
   3   0  18       27.87       25.52      2.43 o 
   4   0  18       15.12       17.04      1.81 o 
   5   0  18        0.25        1.93      1.89 o 
   6   0  18        4.67        2.82      2.17 o 
   7   0  18        0.03       -1.82      2.08 o 
   8   0  18        0.10       -0.39      2.35 o 
   0   1  18       51.62       55.37      2.33 o 
   1   1  18       29.58       23.72      1.27 o 
   2   1  18        8.22        7.47      1.02 o 
   3   1  18        3.00        3.30      1.01 o 
   4   1  18       39.69       42.15      1.69 o 
   5   1  18       15.13       18.84      1.92 o 
   6   1  18        7.23        6.47      1.64 o 
   7   1  18        6.36        8.72      2.21 o 
   8   1  18        0.90        2.60      1.90 o 
   0   2  18        5.11        7.15      1.36 o 
   1   2  18       12.20       10.10      1.13 o 
   2   2  18        3.38        2.66      1.13 o 
   3   2  18       16.17       12.84      1.52 o 
   4   2  18       22.88       20.31      1.68 o 
   5   2  18        8.02        6.09      1.33 o 
   6   2  18       14.10       13.42      2.35 o 
   7   2  18       19.62       24.90      2.92 o 
   8   2  18        4.85        2.97      2.20 o 
   0   3  18        4.15        6.36      1.86 o 
   1   3  18       14.14       15.50      1.26 o 
   2   3  18       15.51       18.05      1.45 o 
   3   3  18        4.56        4.28      1.06 o 
   4   3  18       37.07       40.12      2.11 o 
   5   3  18       16.55       13.29      1.59 o 
   6   3  18       16.26       15.31      2.14 o 
   7   3  18       10.18       15.48      2.30 o 
   8   3  18       14.70       12.27      4.10 o 
   0   4  18        0.09       -0.44      1.29 o 
   1   4  18        6.48        5.94      1.08 o 
   2   4  18        7.77        9.23      2.05 o 
   3   4  18       26.67       34.42      3.19 o 
   4   4  18       10.63        6.87      1.55 o 
   5   4  18       32.96       31.06      3.19 o 
   6   4  18       28.82       31.64      2.87 o 
   7   4  18        4.64        5.63      3.38 o 
   0   5  18        1.78        1.23      1.37 o 
   1   5  18       10.39        9.83      1.34 o 
   2   5  18       29.86       34.01      2.04 o 
   3   5  18       36.22       42.46      3.77 o 
   4   5  18       11.20        8.87      1.66 o 
   5   5  18       14.13       22.39      2.14 o 
   6   5  18        9.25        9.65      2.16 o 
   7   5  18        1.25       -1.55      1.93 o 
   0   6  18       23.51       23.02      4.55 o 
   1   6  18        2.54       -0.06      1.37 o 
   2   6  18       14.65       16.15      2.04 o 
   3   6  18       11.26       10.99      2.00 o 
   4   6  18       12.29       21.14      4.98 o 
   5   6  18       12.42       16.76      5.47 o 
   6   6  18        6.87        3.09      2.46 o 
   7   6  18        5.02        5.30      3.50 o 
   0   7  18        5.76        9.09      6.45 o 
   1   7  18        5.16        7.21      1.75 o 
   2   7  18        4.61        3.71      1.74 o 
   3   7  18        2.73        4.41      2.03 o 
   4   7  18       12.85       18.45      3.08 o 
   5   7  18        2.93        3.21      2.57 o 
   6   7  18        8.73        9.99      2.89 o 
   0   8  18        0.45        0.38      3.10 o 
   1   8  18        0.94       -2.01      2.01 o 
   2   8  18        1.88        1.52      1.84 o 
   3   8  18        1.25        1.66      1.84 o 
   4   8  18        5.71        3.41      3.53 o 
   5   8  18       24.28       29.62      3.90 o 
   0   9  18        1.06        1.74      7.32 o 
   1   9  18        6.43       10.17      3.45 o 
   2   9  18        1.36        0.05      2.08 o 
   3   9  18        4.81        1.96      2.96 o 
   4   9  18       10.53       15.67      3.52 o 
   0  10  18        0.16        2.43      5.11 o 
   1  10  18        1.74       -0.52      3.68 o 
   1   0  19        1.64        2.59      1.36 o 
   2   0  19       34.41       39.95      2.65 o 
   3   0  19        5.28        4.93      1.67 o 
   4   0  19       23.38       29.97      2.21 o 
   5   0  19       25.00       24.00      2.82 o 
   6   0  19        5.06        5.27      2.36 o 
   7   0  19        0.80       -1.12      2.24 o 
   8   0  19        1.11        5.19      2.67 o 
   0   1  19        1.19        0.48      1.16 o 
   1   1  19       12.12       14.64      1.37 o 
   2   1  19        2.77        1.75      1.12 o 
   3   1  19        3.83        4.18      1.34 o 
   4   1  19       13.70       14.97      1.91 o 
   5   1  19        0.92        0.04      1.18 o 
   6   1  19        2.67        1.61      1.81 o 
   7   1  19        6.41        4.11      2.77 o 
   8   1  19        4.52        4.38      3.85 o 
   0   2  19        0.14       -0.32      1.25 o 
   1   2  19       18.56       17.16      1.56 o 
   2   2  19        0.28       -0.67      1.04 o 
   3   2  19        2.58        3.41      1.07 o 
   4   2  19       15.08       14.73      1.57 o 
   5   2  19       17.76       18.47      1.80 o 
   6   2  19        2.36        1.48      2.87 o 
   7   2  19        2.27        4.21      3.61 o 
   0   3  19        3.01        3.06      1.36 o 
   1   3  19       30.72       23.16      1.77 o 
   2   3  19        9.57       10.44      1.45 o 
   3   3  19       10.04        7.88      1.36 o 
   4   3  19        5.17        5.41      1.49 o 
   5   3  19       14.22       19.19      1.77 o 
   6   3  19        6.32        5.95      1.96 o 
   7   3  19        1.88        2.56      1.92 o 
   0   4  19        0.48        1.55      1.36 o 
   1   4  19        7.93        5.61      1.37 o 
   2   4  19        2.59        2.21      1.09 o 
   3   4  19       25.96       27.09      1.93 o 
   4   4  19        3.10        3.54      1.58 o 
   5   4  19        1.16        1.34      2.23 o 
   6   4  19        4.84        7.91      2.11 o 
   7   4  19        4.18        5.53      2.33 o 
   0   5  19        9.31        3.79      1.79 o 
   1   5  19        4.48        3.11      1.38 o 
   2   5  19       18.58       19.71      3.04 o 
   3   5  19       15.76       16.82      1.90 o 
   4   5  19        6.20        7.55      1.93 o 
   5   5  19       11.36       12.30      2.80 o 
   6   5  19        9.70       13.58      4.41 o 
   0   6  19        0.45        2.26      2.14 o 
   1   6  19        3.75        3.84      1.59 o 
   2   6  19       11.43       12.66      2.09 o 
   3   6  19        4.15        3.51      1.76 o 
   4   6  19        4.76        2.48      2.39 o 
   5   6  19        9.11        8.79      2.19 o 
   6   6  19        6.43        3.04      3.14 o 
   0   7  19        1.37        3.12      3.31 o 
   1   7  19        1.34        1.28      1.82 o 
   2   7  19        1.08       -0.03      1.75 o 
   3   7  19        6.35        5.51      2.09 o 
   4   7  19       21.71       21.93      3.11 o 
   5   7  19       22.37       26.63      3.05 o 
   0   8  19        9.23       13.49      4.12 o 
   1   8  19        1.87        2.74      5.10 o 
   2   8  19       11.96       11.54      2.54 o 
   3   8  19       23.10       31.34      5.25 o 
   4   8  19        0.40        1.73      2.47 o 
   0   9  19        1.71        3.79      5.56 o 
   1   9  19        9.24       16.71      3.69 o 
   2   9  19       13.15       12.18      4.51 o 
   0   0  20        1.65        2.57      2.22 o 
   1   0  20        7.36        4.43      1.63 o 
   2   0  20       12.55       13.81      2.10 o 
   3   0  20        3.08        2.12      2.12 o 
   4   0  20        0.01       -1.56      1.56 o 
   5   0  20        2.76        1.48      2.01 o 
   6   0  20        0.52        1.30      2.24 o 
   7   0  20        0.39        0.21      2.35 o 
   0   1  20        0.01        0.29      1.49 o 
   1   1  20       28.03       29.09      1.55 o 
   2   1  20       28.37       32.28      1.83 o 
   3   1  20        2.87        1.12      2.30 o 
   4   1  20       15.73       17.81      1.65 o 
   5   1  20        0.16       -1.26      1.57 o 
   6   1  20        4.30        7.13      2.30 o 
   7   1  20        7.64        7.97      2.17 o 
   0   2  20        5.00        3.09      1.66 o 
   1   2  20       12.29       10.43      2.54 o 
   2   2  20       18.43       18.91      1.58 o 
   3   2  20       65.41       71.53      2.88 o 
   4   2  20       10.24       14.65      1.88 o 
   5   2  20        3.60        1.52      1.73 o 
   6   2  20        4.23       10.10      2.11 o 
   7   2  20        1.24        4.62      3.38 o 
   0   3  20        0.16        2.21      1.59 o 
   1   3  20       12.60       12.39      1.51 o 
   2   3  20        5.22        3.64      1.97 o 
   3   3  20        6.32        3.97      1.49 o 
   4   3  20       18.17       20.44      2.20 o 
   5   3  20       21.58       29.16      3.72 o 
   6   3  20       10.42       18.84      2.75 o 
   7   3  20        0.57        0.07      3.04 o 
   0   4  20        1.84        0.54      1.62 o 
   1   4  20        0.42       -0.59      1.25 o 
   2   4  20        5.91        3.89      3.01 o 
   3   4  20        1.46        0.71      2.72 o 
   4   4  20        2.00        1.74      2.28 o 
   5   4  20        4.17        7.14      2.13 o 
   6   4  20        7.18        8.26      3.05 o 
   0   5  20        3.35        0.76      2.12 o 
   1   5  20        0.99        1.78      1.36 o 
   2   5  20        3.73        7.62      5.88 o 
   3   5  20        3.97        2.36      1.66 o 
   4   5  20        1.13       -0.32      1.76 o 
   5   5  20        0.56       -0.13      1.92 o 
   6   5  20       13.87       16.28      2.67 o 
   0   6  20        0.72       -0.01      3.11 o 
   1   6  20        2.09        4.54      2.06 o 
   2   6  20       19.38       22.49      2.45 o 
   3   6  20       11.31       13.83      3.20 o 
   4   6  20       12.76       14.38      4.02 o 
   5   6  20        1.55        1.05      2.83 o 
   0   7  20        5.97        7.82      3.84 o 
   1   7  20       18.08       28.11      5.50 o 
   2   7  20        1.08        2.12      5.12 o 
   3   7  20       14.95       17.12      4.76 o 
   4   7  20        0.27       -2.29      2.29 o 
   0   8  20        4.27       -2.19      3.50 o 
   1   8  20        9.45       10.40      6.40 o 
   2   8  20        8.14       11.24      4.25 o 
   3   8  20        4.61        9.30      3.30 o 
   1   0  21        1.41        1.45      2.03 o 
   2   0  21        3.55        2.39      1.74 o 
   3   0  21       16.63       12.64      2.39 o 
   4   0  21        0.11        3.35      1.85 o 
   5   0  21        3.94        3.80      3.02 o 
   6   0  21        3.17        5.91      3.35 o 
   0   1  21       10.43       15.84      2.22 o 
   1   1  21       25.66       31.07      4.30 o 
   2   1  21        0.75        1.06      1.26 o 
   3   1  21       21.67       23.92      3.55 o 
   4   1  21        1.79        3.94      1.88 o 
   5   1  21       11.41       12.19      2.98 o 
   6   1  21        0.20        1.66      2.24 o 
   0   2  21        4.15        5.12      2.11 o 
   1   2  21        7.11        6.52      1.50 o 
   2   2  21        2.09        2.18      1.33 o 
   3   2  21        1.50        2.73      1.52 o 
   4   2  21        0.72        2.37      2.08 o 
   5   2  21        2.42        1.81      2.12 o 
   6   2  21        6.71        8.94      2.54 o 
   0   3  21        1.26        0.94      1.67 o 
   1   3  21        4.63        7.84      1.72 o 
   2   3  21        4.59        6.61      1.40 o 
   3   3  21        5.13        6.43      1.54 o 
   4   3  21        2.74       -1.39      2.05 o 
   5   3  21        0.58        1.55      2.20 o 
   6   3  21        5.09        7.26      2.21 o 
   0   4  21        0.06       -0.02      2.07 o 
   1   4  21        0.36       -0.62      1.42 o 
   2   4  21        9.54       10.92      1.73 o 
   3   4  21        9.89       11.57      2.32 o 
   4   4  21       21.05       28.38      4.61 o 
   5   4  21        2.57        1.81      5.23 o 
   0   5  21        1.85        5.02      2.45 o 
   1   5  21        3.03        2.84      1.62 o 
   2   5  21        8.97        8.36      2.56 o 
   3   5  21        1.70        1.45      3.48 o 
   4   5  21       20.95       17.86      3.14 o 
   5   5  21        1.99        4.81      2.37 o 
   0   6  21       27.86       36.80      3.69 o 
   1   6  21        0.09        2.96      2.93 o 
   2   6  21       15.98       22.68      7.55 o 
   3   6  21        3.82        4.90      2.92 o 
   4   6  21        2.31        3.28      2.48 o 
   0   7  21       25.52       30.29      5.07 o 
   1   7  21        2.27       -0.78      3.88 o 
   2   7  21       20.05       20.38      4.80 o 
   3   7  21        0.44       -0.78      4.04 o 
   0   8  21        3.59        4.48      5.64 o 
   1   8  21       15.66       22.04      4.22 o 
   0   0  22        3.60       10.08      3.09 o 
   1   0  22       38.76       35.42      3.40 o 
   2   0  22        0.09       -0.28      1.82 o 
   3   0  22        0.83        0.47      1.97 o 
   4   0  22        3.12        2.75      3.42 o 
   5   0  22       11.19       15.94      3.85 o 
   6   0  22        6.38        6.64      5.55 o 
   0   1  22       31.59       37.91      3.70 o 
   1   1  22       11.37       14.20      2.11 o 
   2   1  22        2.29        3.64      1.85 o 
   3   1  22        0.38        0.22      1.34 o 
   4   1  22        8.98        6.68      4.61 o 
   5   1  22        4.34        5.25      2.59 o 
   6   1  22        5.73        2.80      4.19 o 
   0   2  22        0.45       -0.98      2.07 o 
   1   2  22        2.66        1.52      1.58 o 
   2   2  22       17.07       19.29      3.09 o 
   3   2  22        2.35        2.50      2.22 o 
   4   2  22        3.29        2.87      2.30 o 
   5   2  22        1.54       -0.12      2.49 o 
   0   3  22        0.83        1.55      2.17 o 
   1   3  22        8.40        7.05      1.87 o 
   2   3  22        0.45       -0.14      1.49 o 
   3   3  22        2.58        0.94      2.77 o 
   4   3  22       13.68       18.41      6.31 o 
   5   3  22        1.61        2.92      5.74 o 
   0   4  22        2.57        3.77      2.50 o 
   1   4  22       26.28       28.97      3.66 o 
   2   4  22        1.69        0.49      1.70 o 
   3   4  22        5.71        3.55      2.83 o 
   4   4  22       11.19       11.73      4.60 o 
   5   4  22        1.51        3.17      2.45 o 
   0   5  22        4.29        1.94      2.51 o 
   1   5  22       15.83       18.14      2.21 o 
   2   5  22        3.67        4.57      3.69 o 
   3   5  22       10.57       13.01      5.08 o 
   4   5  22        3.21        3.30      2.57 o 
   0   6  22        0.02        3.27      3.85 o 
   1   6  22        7.13        0.38      3.87 o 
   2   6  22       12.36       21.02      4.76 o 
   3   6  22        8.42        8.94      3.30 o 
   0   7  22        7.69        4.79      4.21 o 
   1   7  22        4.93       -0.03      3.22 o 
   1   0  23        0.91       -0.88      2.25 o 
   2   0  23        1.87        1.92      2.61 o 
   3   0  23        1.22       -0.12      3.11 o 
   4   0  23       23.24       36.60      5.26 o 
   5   0  23       10.22       11.09      5.26 o 
   0   1  23        1.56        2.23      6.93 o 
   1   1  23        4.94        3.25      2.08 o 
   2   1  23        2.34        2.17      1.89 o 
   3   1  23        9.08       18.05      3.14 o 
   4   1  23        4.53        4.73      2.61 o 
   5   1  23        1.79        0.88      2.48 o 
   0   2  23       12.85       24.77      3.60 o 
   1   2  23        9.85       13.35      2.26 o 
   2   2  23        6.38        9.59      2.86 o 
   3   2  23        5.95        6.55      3.27 o 
   4   2  23        2.86        5.40      4.14 o 
   0   3  23       10.71       11.66      5.70 o 
   1   3  23        3.01        0.38      1.86 o 
   2   3  23        4.87        7.65      4.03 o 
   3   3  23        5.13        6.23      3.05 o 
   4   3  23        2.91        0.49      2.49 o 
   0   4  23       27.54       38.50      5.38 o 
   1   4  23        3.88        7.45      1.98 o 
   2   4  23        5.91       11.81      5.38 o 
   3   4  23        2.40        2.61      3.63 o 
   0   5  23        1.14       -2.26      3.65 o 
   1   5  23       16.33       19.09      5.84 o 
   2   5  23       12.57       21.19      4.73 o 
   0   6  23        2.62        2.10      3.88 o 
   0   0  24       22.64       29.94      7.56 o 
   1   0  24        2.45       -0.42      2.59 o 
   2   0  24       12.54       15.79      6.18 o 
   3   0  24        6.65        8.72      6.04 o 
   0   1  24        1.33       -0.47      3.82 o 
   1   1  24        2.82        3.76      3.09 o 
   2   1  24        1.45       -2.35      3.51 o 
   3   1  24        5.90       11.39      4.36 o 
   0   2  24       11.71       18.20      4.59 o 
   1   2  24        2.91        5.58      2.92 o 
   2   2  24       20.75       26.93      5.91 o 
   3   2  24        6.70        8.79      4.24 o 
   0   3  24       67.10       85.21     10.19 o 
   1   3  24        3.09        4.25      3.33 o 
   2   3  24        6.28        1.70      4.03 o 
   3   3  24        1.12        2.67      5.63 o 
   0   4  24        2.91        1.53      3.87 o 
   1   4  24        3.65       11.10      4.27 o 
   2   4  24       14.69       15.16      4.62 o 
   1   0  25        5.67       11.85      4.51 o 
   2   0  25        3.32       -0.42      5.96 o 
   0   1  25        4.06        5.61      4.24 o 
   1   1  25        5.70        5.60      5.65 o 
   0   2  25        1.30       -1.46      3.90 o 
   1   2  25        2.34        3.53      3.51 o 
                                                 
